# Supplementary material for: snoRNA and piRNA expression levels modified by tobacco use in women with lung adenocarcinoma
Source: PLoS One. 2017 Aug 17;12(8):e0183410. doi: 10.1371/journal.pone.0183410 (PMC5560661; doi:10.1371/journal.pone.0183410)
Supplement: S1 File — (TXT) [file pone.0183410.s001.txt]

cluster_1	hsa_piR_005085,hsa_piR_018482
cluster_2	hsa_piR_020759,hsa_piR_023363
cluster_3	hsa_piR_015184,hsa_piR_009376
cluster_4	hsa_piR_007336,hsa_piR_011901
cluster_5	hsa_piR_003560,hsa_piR_011072
cluster_6	hsa_piR_002087,hsa_piR_005477
cluster_7	hsa_piR_011968,hsa_piR_003239
cluster_8	hsa_piR_002350,hsa_piR_003422
cluster_9	hsa_piR_011103,hsa_piR_004670,hsa_piR_005339
cluster_10	hsa_piR_012098,hsa_piR_012036
cluster_11	hsa_piR_004672,hsa_piR_011105
cluster_12	hsa_piR_010830,hsa_piR_005043
cluster_13	hsa_piR_012365,hsa_piR_005108
cluster_14	hsa_piR_021252,hsa_piR_021609
cluster_15	hsa_piR_001655,hsa_piR_001656
cluster_16	hsa_piR_014594,hsa_piR_017938
cluster_17	hsa_piR_001367,hsa_piR_017371
cluster_18	hsa_piR_006525,hsa_piR_020688,hsa_piR_015598
cluster_19	hsa_piR_021749,hsa_piR_004345
cluster_20	hsa_piR_004192,hsa_piR_004528
cluster_21	hsa_piR_019892,hsa_piR_006173
cluster_22	hsa_piR_011475,hsa_piR_006088
cluster_23	hsa_piR_002865,hsa_piR_011270
cluster_24	hsa_piR_005119,hsa_piR_004845
cluster_25	hsa_piR_001219,hsa_piR_002799,hsa_piR_002807
cluster_26	hsa_piR_011073,hsa_piR_020309,hsa_piR_011074
cluster_27	hsa_piR_021808,hsa_piR_019161
cluster_28	hsa_piR_004291,hsa_piR_009706
cluster_29	hsa_piR_013326,hsa_piR_018405
cluster_30	hsa_piR_005947,hsa_piR_015881
cluster_31	hsa_piR_001684,hsa_piR_019714
cluster_32	hsa_piR_009079,hsa_piR_018892,hsa_piR_011584,hsa_piR_018351,hsa_piR_015564
cluster_33	hsa_piR_022443,hsa_piR_017834
cluster_34	hsa_piR_021021,hsa_piR_022066
cluster_35	hsa_piR_015968,hsa_piR_011014,hsa_piR_003911
cluster_36	hsa_piR_003902,hsa_piR_001201
cluster_37	hsa_piR_016799,hsa_piR_007067,hsa_piR_005478,hsa_piR_013058
cluster_38	hsa_piR_000655,hsa_piR_006472,hsa_piR_000746
cluster_39	hsa_piR_005446,hsa_piR_001277
cluster_40	hsa_piR_002736,hsa_piR_010827
cluster_41	hsa_piR_011488,hsa_piR_020217
cluster_42	hsa_piR_016799,hsa_piR_007067,hsa_piR_005478,hsa_piR_013058,hsa_piR_002885
cluster_43	hsa_piR_016886,hsa_piR_009213
cluster_44	hsa_piR_021644,hsa_piR_007672
cluster_45	hsa_piR_015452,hsa_piR_002445,hsa_piR_002346
cluster_46	hsa_piR_008942,hsa_piR_006498
cluster_47	hsa_piR_012089,hsa_piR_011165
cluster_48	hsa_piR_003505,hsa_piR_010080
cluster_49	hsa_piR_010830,hsa_piR_005043
cluster_50	hsa_piR_003325,hsa_piR_014943
cluster_51	hsa_piR_009639,hsa_piR_009950,hsa_piR_009949,hsa_piR_018171
cluster_52	hsa_piR_020610,hsa_piR_002508
cluster_53	hsa_piR_005341,hsa_piR_009111
cluster_54	hsa_piR_014770,hsa_piR_022270
cluster_55	hsa_piR_021486,hsa_piR_017792
cluster_56	hsa_piR_021520,hsa_piR_015481
cluster_57	hsa_piR_007690,hsa_piR_010359,hsa_piR_005174,hsa_piR_011417,hsa_piR_020907
cluster_58	hsa_piR_010459,hsa_piR_018216
cluster_59	hsa_piR_001200,hsa_piR_003784,hsa_piR_007115
cluster_60	hsa_piR_020166,hsa_piR_017512,hsa_piR_020447,hsa_piR_020522,hsa_piR_014310,hsa_piR_013638
cluster_61	hsa_piR_018191,hsa_piR_000845,hsa_piR_010167,hsa_piR_020873
cluster_62	hsa_piR_021027,hsa_piR_020120,hsa_piR_008194,hsa_piR_021175,hsa_piR_009238,hsa_piR_015122,hsa_piR_010637,hsa_piR_019859
cluster_63	hsa_piR_023010,hsa_piR_000855,hsa_piR_021421
cluster_64	hsa_piR_005737,hsa_piR_007974
cluster_65	hsa_piR_008693,hsa_piR_010444
cluster_66	hsa_piR_019960,hsa_piR_006058,hsa_piR_006171
cluster_67	hsa_piR_007557,hsa_piR_020557,hsa_piR_007118,hsa_piR_018065
cluster_68	hsa_piR_018451,hsa_piR_016518,hsa_piR_021051,hsa_piR_018633,hsa_piR_004350,hsa_piR_012866,hsa_piR_016281,hsa_piR_013455,hsa_piR_018691,hsa_piR_013276,hsa_piR_016716,hsa_piR_015446,hsa_piR_006487
cluster_69	hsa_piR_017768,hsa_piR_001167
cluster_70	hsa_piR_015900,hsa_piR_012266
cluster_71	hsa_piR_021143,hsa_piR_018708
cluster_72	hsa_piR_007079,hsa_piR_005160,hsa_piR_019416,hsa_piR_011731,hsa_piR_016172
cluster_73	hsa_piR_005386,hsa_piR_007019
cluster_74	hsa_piR_006811,hsa_piR_022637
cluster_75	hsa_piR_022191,hsa_piR_018580
cluster_76	hsa_piR_015064,hsa_piR_020277,hsa_piR_001323,hsa_piR_013746,hsa_piR_010162,hsa_piR_003494,hsa_piR_005967,hsa_piR_001080,hsa_piR_005847
cluster_77	hsa_piR_016387,hsa_piR_015192,hsa_piR_005966,hsa_piR_012492,hsa_piR_004521
cluster_78	hsa_piR_004389,hsa_piR_004388
cluster_79	hsa_piR_015326,hsa_piR_022568,hsa_piR_002378,hsa_piR_004096,hsa_piR_017665,hsa_piR_009299,hsa_piR_005969
cluster_80	hsa_piR_014050,hsa_piR_011160,hsa_piR_016391,hsa_piR_020474
cluster_81	hsa_piR_006824,hsa_piR_008566,hsa_piR_019092
cluster_82	hsa_piR_012964,hsa_piR_015493
cluster_83	hsa_piR_020265,hsa_piR_015705,hsa_piR_018410,hsa_piR_003906,hsa_piR_015438
cluster_84	hsa_piR_007395,hsa_piR_018798
cluster_85	hsa_piR_017869,hsa_piR_012858,hsa_piR_011546,hsa_piR_015279,hsa_piR_017231,hsa_piR_003240,hsa_piR_000811,hsa_piR_001808,hsa_piR_014162,hsa_piR_007872,hsa_piR_018272,hsa_piR_006137
cluster_86	hsa_piR_020237,hsa_piR_010363
cluster_87	hsa_piR_010037,hsa_piR_003746,hsa_piR_010754
cluster_88	hsa_piR_009219,hsa_piR_018220
cluster_89	hsa_piR_022908,hsa_piR_004799,hsa_piR_003981
cluster_90	hsa_piR_019777,hsa_piR_020489
cluster_91	hsa_piR_000081,hsa_piR_014008,hsa_piR_006466,hsa_piR_005592
cluster_92	hsa_piR_005153,hsa_piR_017460,hsa_piR_001010
cluster_93	hsa_piR_002960,hsa_piR_017067
cluster_94	hsa_piR_009213,hsa_piR_000161
cluster_95	hsa_piR_005302,hsa_piR_019709
cluster_96	hsa_piR_009243,hsa_piR_002654,hsa_piR_013063
cluster_97	hsa_piR_003363,hsa_piR_016640,hsa_piR_022673,hsa_piR_009898
cluster_98	hsa_piR_001208,hsa_piR_005565,hsa_piR_015566,hsa_piR_018719,hsa_piR_010296,hsa_piR_006267,hsa_piR_015266,hsa_piR_018620
cluster_99	hsa_piR_009045,hsa_piR_003805
cluster_100	hsa_piR_016727,hsa_piR_017654,hsa_piR_003553,hsa_piR_004450
cluster_101	hsa_piR_021681,hsa_piR_002734
cluster_102	hsa_piR_019593,hsa_piR_019599,hsa_piR_017419,hsa_piR_020716,hsa_piR_010745
cluster_103	hsa_piR_014431,hsa_piR_000890,hsa_piR_014324,hsa_piR_003284,hsa_piR_002775
cluster_104	hsa_piR_003089,hsa_piR_018031,hsa_piR_014142
cluster_105	hsa_piR_004160,hsa_piR_002724,hsa_piR_010672,hsa_piR_020068
cluster_106	hsa_piR_008127,hsa_piR_016463
cluster_107	hsa_piR_011162,hsa_piR_014153,hsa_piR_011367
cluster_108	hsa_piR_000863,hsa_piR_015504,hsa_piR_023230
cluster_109	hsa_piR_023211,hsa_piR_005727,hsa_piR_008219
cluster_110	hsa_piR_008083,hsa_piR_010916
cluster_111	hsa_piR_012175,hsa_piR_003969
cluster_112	hsa_piR_002446,hsa_piR_001053
cluster_113	hsa_piR_008419,hsa_piR_018537
cluster_114	hsa_piR_013022,hsa_piR_008279,hsa_piR_021713
cluster_115	hsa_piR_011626,hsa_piR_017821
cluster_116	hsa_piR_010114,hsa_piR_021829,hsa_piR_006632
cluster_117	hsa_piR_020119,hsa_piR_005800,hsa_piR_023025,hsa_piR_017925,hsa_piR_002554
cluster_118	hsa_piR_020250,hsa_piR_020207
cluster_119	hsa_piR_009243,hsa_piR_002654,hsa_piR_013063,hsa_piR_022945,hsa_piR_004410,hsa_piR_020553
cluster_120	hsa_piR_005344,hsa_piR_016324,hsa_piR_017030,hsa_piR_002291
cluster_121	hsa_piR_002148,hsa_piR_008037,hsa_piR_000784
cluster_122	hsa_piR_003859,hsa_piR_010558
cluster_123	hsa_piR_003380,hsa_piR_001920
cluster_124	hsa_piR_013425,hsa_piR_005961
cluster_125	hsa_piR_007410,hsa_piR_012323
cluster_126	hsa_piR_013645,hsa_piR_000493
cluster_127	hsa_piR_006091,hsa_piR_011771
cluster_128	hsa_piR_012187,hsa_piR_003710,hsa_piR_003080
cluster_129	hsa_piR_008462,hsa_piR_004490,hsa_piR_004950,hsa_piR_021316
cluster_130	hsa_piR_002732,hsa_piR_020814
cluster_131	hsa_piR_017354,hsa_piR_021003
cluster_132	hsa_piR_000096,hsa_piR_009770
cluster_133	hsa_piR_011090,hsa_piR_013773,hsa_piR_003598
cluster_134	hsa_piR_014887,hsa_piR_013485
cluster_135	hsa_piR_000114,hsa_piR_005938
cluster_136	hsa_piR_004767,hsa_piR_015281,hsa_piR_001351,hsa_piR_004925
cluster_137	hsa_piR_015092,hsa_piR_019419
cluster_138	hsa_piR_015919,hsa_piR_008902,hsa_piR_009515,hsa_piR_008056
cluster_139	hsa_piR_003380,hsa_piR_001920,hsa_piR_004834
cluster_140	hsa_piR_019644,hsa_piR_007720,hsa_piR_005930
cluster_141	hsa_piR_001466,hsa_piR_017628,hsa_piR_000212,hsa_piR_011069,hsa_piR_001968
cluster_142	hsa_piR_015877,hsa_piR_003713,hsa_piR_009842,hsa_piR_008690
cluster_143	hsa_piR_010892,hsa_piR_014567
cluster_144	hsa_piR_009181,hsa_piR_008471
cluster_145	hsa_piR_019663,hsa_piR_019414
cluster_146	hsa_piR_016490,hsa_piR_008676,hsa_piR_006871,hsa_piR_000235
cluster_147	hsa_piR_015452,hsa_piR_002445
cluster_148	hsa_piR_019980,hsa_piR_010036
cluster_149	hsa_piR_000835,hsa_piR_002599
cluster_150	hsa_piR_003447,hsa_piR_015418
cluster_151	hsa_piR_004654,hsa_piR_018962,hsa_piR_016869
cluster_152	hsa_piR_019635,hsa_piR_009662
cluster_153	hsa_piR_014799,hsa_piR_001263,hsa_piR_016478,hsa_piR_008931,hsa_piR_013105
cluster_154	hsa_piR_010946,hsa_piR_011272
cluster_155	hsa_piR_011218,hsa_piR_009639,hsa_piR_009949,hsa_piR_018171
cluster_156	hsa_piR_014851,hsa_piR_012401
cluster_157	hsa_piR_016490,hsa_piR_008676,hsa_piR_006871,hsa_piR_000235,hsa_piR_009157
cluster_158	hsa_piR_014367,hsa_piR_005920
cluster_159	hsa_piR_017956,hsa_piR_017962,hsa_piR_017377,hsa_piR_008326,hsa_piR_017386,hsa_piR_007193,hsa_piR_005990,hsa_piR_019261
cluster_160	hsa_piR_016246,hsa_piR_021260
cluster_161	hsa_piR_018567,hsa_piR_016205,hsa_piR_011964,hsa_piR_008301,hsa_piR_015911,hsa_piR_017875
cluster_162	hsa_piR_004225,hsa_piR_003102
cluster_163	hsa_piR_001335,hsa_piR_003922
cluster_164	hsa_piR_012347,hsa_piR_018333
cluster_165	hsa_piR_015162,hsa_piR_021715
cluster_166	hsa_piR_009210,hsa_piR_006162,hsa_piR_008399
cluster_167	hsa_piR_015498,hsa_piR_022046
cluster_168	hsa_piR_016696,hsa_piR_022322,hsa_piR_009963,hsa_piR_005996,hsa_piR_020946
cluster_169	hsa_piR_004550,hsa_piR_004285
cluster_170	hsa_piR_009897,hsa_piR_006547,hsa_piR_002129
cluster_171	hsa_piR_000144,hsa_piR_017786,hsa_piR_012068
cluster_172	hsa_piR_005110,hsa_piR_008286,hsa_piR_001404
cluster_173	hsa_piR_007816,hsa_piR_019862
cluster_174	hsa_piR_016254,hsa_piR_013183
cluster_175	hsa_piR_019042,hsa_piR_008167
cluster_176	hsa_piR_012932,hsa_piR_007573,hsa_piR_001669
cluster_177	hsa_piR_021610,hsa_piR_023299,hsa_piR_011515
cluster_178	hsa_piR_010536,hsa_piR_006082
cluster_179	hsa_piR_020958,hsa_piR_022158
cluster_180	hsa_piR_005171,hsa_piR_004749
cluster_181	hsa_piR_011520,hsa_piR_013894
cluster_182	hsa_piR_010407,hsa_piR_002157,hsa_piR_015118
cluster_183	hsa_piR_012518,hsa_piR_005198,hsa_piR_021919
cluster_184	hsa_piR_003646,hsa_piR_004635
cluster_185	hsa_piR_007342,hsa_piR_020888
cluster_186	hsa_piR_001521,hsa_piR_001839
cluster_187	hsa_piR_016275,hsa_piR_019952
cluster_188	hsa_piR_021296,hsa_piR_020986,hsa_piR_019130
cluster_189	hsa_piR_021296,hsa_piR_020986,hsa_piR_019130,hsa_piR_017340
cluster_190	hsa_piR_001510,hsa_piR_004432
cluster_191	hsa_piR_016712,hsa_piR_012294
cluster_192	hsa_piR_002931,hsa_piR_006232,hsa_piR_011972
cluster_193	hsa_piR_006330,hsa_piR_018344,hsa_piR_003061
cluster_194	hsa_piR_019224,hsa_piR_016963
cluster_195	hsa_piR_022062,hsa_piR_002309
cluster_196	hsa_piR_009219,hsa_piR_018220
cluster_197	hsa_piR_000329,hsa_piR_019167
cluster_198	hsa_piR_002180,hsa_piR_017742,hsa_piR_011086,hsa_piR_013269
cluster_199	hsa_piR_000096,hsa_piR_002734
cluster_200	hsa_piR_018711,hsa_piR_021593
cluster_201	hsa_piR_018328,hsa_piR_012305
cluster_202	hsa_piR_003577,hsa_piR_015329,hsa_piR_010495
cluster_203	hsa_piR_019154,hsa_piR_007050,hsa_piR_007052,hsa_piR_001631
cluster_204	hsa_piR_021681,hsa_piR_009770
cluster_205	hsa_piR_016405,hsa_piR_015370,hsa_piR_013686
cluster_206	hsa_piR_019168,hsa_piR_000330
cluster_207	hsa_piR_015638,hsa_piR_006873
cluster_208	hsa_piR_018360,hsa_piR_005259,hsa_piR_022152
cluster_209	hsa_piR_017543,hsa_piR_019974,hsa_piR_016893,hsa_piR_002671
cluster_210	hsa_piR_005891,hsa_piR_014401
cluster_211	hsa_piR_003445,hsa_piR_012369
cluster_212	hsa_piR_002661,hsa_piR_013430,hsa_piR_005859
cluster_213	hsa_piR_007370,hsa_piR_019618
cluster_214	hsa_piR_004822,hsa_piR_010765
cluster_215	hsa_piR_017199,hsa_piR_008469,hsa_piR_011776,hsa_piR_010217
cluster_216	hsa_piR_014801,hsa_piR_023037,hsa_piR_013990,hsa_piR_001576,hsa_piR_007305,hsa_piR_011820,hsa_piR_009304,hsa_piR_005876,hsa_piR_003002,hsa_piR_004396,hsa_piR_009190,hsa_piR_019138,hsa_piR_007293,hsa_piR_007627,hsa_piR_015684
cluster_217	hsa_piR_012430,hsa_piR_005535,hsa_piR_007268
cluster_218	hsa_piR_020859,hsa_piR_002371
cluster_219	hsa_piR_023116,hsa_piR_005299,hsa_piR_016322,hsa_piR_005196,hsa_piR_021004,hsa_piR_019497,hsa_piR_003931,hsa_piR_020957,hsa_piR_021987,hsa_piR_016112,hsa_piR_015186,hsa_piR_020121,hsa_piR_016798
cluster_220	hsa_piR_001415,hsa_piR_023120
cluster_221	hsa_piR_018996,hsa_piR_009815,hsa_piR_022474
cluster_222	hsa_piR_019451,hsa_piR_005865,hsa_piR_015536
cluster_223	hsa_piR_009423,hsa_piR_014306
cluster_224	hsa_piR_017863,hsa_piR_018981
cluster_225	hsa_piR_022107,hsa_piR_006203,hsa_piR_005675,hsa_piR_008008
cluster_226	hsa_piR_019595,hsa_piR_022048,hsa_piR_014442,hsa_piR_009676
cluster_227	hsa_piR_019479,hsa_piR_022199,hsa_piR_008725,hsa_piR_012673
cluster_228	hsa_piR_021305,hsa_piR_002524,hsa_piR_006078,hsa_piR_001113,hsa_piR_013541
cluster_229	hsa_piR_000677,hsa_piR_020279
cluster_230	hsa_piR_020516,hsa_piR_006471,hsa_piR_018014,hsa_piR_014237
cluster_231	hsa_piR_014468,hsa_piR_017292,hsa_piR_006035,hsa_piR_011108,hsa_piR_003588,hsa_piR_023096
cluster_232	hsa_piR_018236,hsa_piR_010933
cluster_233	hsa_piR_015938,hsa_piR_019888,hsa_piR_020609,hsa_piR_003653
cluster_234	hsa_piR_003232,hsa_piR_009951
cluster_235	hsa_piR_020713,hsa_piR_023326,hsa_piR_008115,hsa_piR_012775,hsa_piR_006558,hsa_piR_008866,hsa_piR_015218
cluster_236	hsa_piR_019427,hsa_piR_019116,hsa_piR_018848
cluster_237	hsa_piR_020402,hsa_piR_013421,hsa_piR_004992
cluster_238	hsa_piR_006027,hsa_piR_021585
cluster_239	hsa_piR_006934,hsa_piR_020726,hsa_piR_021909,hsa_piR_013995,hsa_piR_002819,hsa_piR_015616,hsa_piR_008454,hsa_piR_004146,hsa_piR_000269,hsa_piR_015781,hsa_piR_010029,hsa_piR_009730
cluster_240	hsa_piR_008379,hsa_piR_015749,hsa_piR_013407,hsa_piR_018059
cluster_241	hsa_piR_006836,hsa_piR_019529
cluster_242	hsa_piR_010951,hsa_piR_005237
cluster_243	hsa_piR_021493,hsa_piR_006715,hsa_piR_015038
cluster_244	hsa_piR_010853,hsa_piR_003492,hsa_piR_015420
cluster_245	hsa_piR_005401,hsa_piR_016043
cluster_246	hsa_piR_003952,hsa_piR_013780,hsa_piR_000453
cluster_247	hsa_piR_020506,hsa_piR_014155
cluster_248	hsa_piR_013651,hsa_piR_017561
cluster_249	hsa_piR_002350,hsa_piR_003422
cluster_250	hsa_piR_009760,hsa_piR_022510
cluster_251	hsa_piR_014020,hsa_piR_006748,hsa_piR_007063,hsa_piR_011123
cluster_252	hsa_piR_003262,hsa_piR_004933
cluster_253	hsa_piR_011477,hsa_piR_013536,hsa_piR_022237,hsa_piR_003212,hsa_piR_016060,hsa_piR_009272,hsa_piR_016297
cluster_254	hsa_piR_000521,hsa_piR_019246
cluster_255	hsa_piR_004568,hsa_piR_018585
cluster_256	hsa_piR_013917,hsa_piR_006819
cluster_257	hsa_piR_006805,hsa_piR_019339,hsa_piR_014701,hsa_piR_018745,hsa_piR_004935,hsa_piR_014702,hsa_piR_004593,hsa_piR_019827
cluster_258	hsa_piR_014430,hsa_piR_000048,hsa_piR_021684,hsa_piR_020592,hsa_piR_007173
cluster_259	hsa_piR_016320,hsa_piR_004896
cluster_260	hsa_piR_005116,hsa_piR_013089,hsa_piR_018201,hsa_piR_018434,hsa_piR_017739
cluster_261	hsa_piR_020930,hsa_piR_022012,hsa_piR_016587
cluster_262	hsa_piR_009789,hsa_piR_012164,hsa_piR_005818,hsa_piR_003065,hsa_piR_016713
cluster_263	hsa_piR_013629,hsa_piR_015658,hsa_piR_011053
cluster_264	hsa_piR_003014,hsa_piR_000331,hsa_piR_004510,hsa_piR_012076,hsa_piR_015901,hsa_piR_009341,hsa_piR_018439,hsa_piR_001364
cluster_265	hsa_piR_006554,hsa_piR_010077,hsa_piR_005596,hsa_piR_007315,hsa_piR_020755
cluster_266	hsa_piR_000254,hsa_piR_022848,hsa_piR_003050,hsa_piR_009888,hsa_piR_003162
cluster_267	hsa_piR_020301,hsa_piR_010564,hsa_piR_005573
cluster_268	hsa_piR_009357,hsa_piR_004938,hsa_piR_008872,hsa_piR_001715,hsa_piR_013207
cluster_269	hsa_piR_015385,hsa_piR_023056,hsa_piR_009036,hsa_piR_004984
cluster_270	hsa_piR_006956,hsa_piR_005114
cluster_271	hsa_piR_020569,hsa_piR_014303
cluster_272	hsa_piR_018268,hsa_piR_015058,hsa_piR_011904,hsa_piR_023145,hsa_piR_015782,hsa_piR_003681
cluster_273	hsa_piR_013818,hsa_piR_014232
cluster_274	hsa_piR_006026,hsa_piR_000884,hsa_piR_009549,hsa_piR_018905
cluster_275	hsa_piR_022698,hsa_piR_004218,hsa_piR_019140,hsa_piR_001508,hsa_piR_009777
cluster_276	hsa_piR_000623,hsa_piR_009834,hsa_piR_014388,hsa_piR_011487
cluster_277	hsa_piR_007332,hsa_piR_002402,hsa_piR_017535,hsa_piR_015056,hsa_piR_010591,hsa_piR_004758,hsa_piR_020660
cluster_278	hsa_piR_022858,hsa_piR_008070,hsa_piR_015740
cluster_279	hsa_piR_009827,hsa_piR_000160
cluster_280	hsa_piR_006026,hsa_piR_000884,hsa_piR_009549
cluster_281	hsa_piR_015113,hsa_piR_000009,hsa_piR_020956
cluster_282	hsa_piR_011169,hsa_piR_001258
cluster_283	hsa_piR_014590,hsa_piR_013734
cluster_284	hsa_piR_004108,hsa_piR_017775,hsa_piR_017808
cluster_285	hsa_piR_003899,hsa_piR_009262
cluster_286	hsa_piR_022478,hsa_piR_017011
cluster_287	hsa_piR_001376,hsa_piR_012861,hsa_piR_019348
cluster_288	hsa_piR_004968,hsa_piR_019804
cluster_289	hsa_piR_003193,hsa_piR_010584,hsa_piR_005443
cluster_290	hsa_piR_011819,hsa_piR_010939
cluster_291	hsa_piR_002357,hsa_piR_012285,hsa_piR_023260
cluster_292	hsa_piR_000391,hsa_piR_000905,hsa_piR_023301,hsa_piR_005729,hsa_piR_014016,hsa_piR_021467,hsa_piR_013752,hsa_piR_008369,hsa_piR_010130,hsa_piR_019547,hsa_piR_005335,hsa_piR_001409,hsa_piR_003612,hsa_piR_007531
cluster_293	hsa_piR_001021,hsa_piR_001261,hsa_piR_020463
cluster_294	hsa_piR_003560,hsa_piR_021722
cluster_295	hsa_piR_012957,hsa_piR_013412
cluster_296	hsa_piR_022698,hsa_piR_004218,hsa_piR_019140,hsa_piR_001508,hsa_piR_009777,hsa_piR_009788
cluster_297	hsa_piR_017811,hsa_piR_002929
cluster_298	hsa_piR_011103,hsa_piR_004670,hsa_piR_005339
cluster_299	hsa_piR_003686,hsa_piR_013255
cluster_300	hsa_piR_010703,hsa_piR_005754
cluster_301	hsa_piR_007712,hsa_piR_001942
cluster_302	hsa_piR_010999,hsa_piR_017122
cluster_303	hsa_piR_011072,hsa_piR_022351
cluster_304	hsa_piR_009338,hsa_piR_009686
cluster_305	hsa_piR_011663,hsa_piR_009776,hsa_piR_009554,hsa_piR_020047,hsa_piR_003881
cluster_306	hsa_piR_019840,hsa_piR_003471,hsa_piR_020338,hsa_piR_013554,hsa_piR_013944,hsa_piR_018613
cluster_307	hsa_piR_003010,hsa_piR_011572,hsa_piR_000003
cluster_308	hsa_piR_002968,hsa_piR_005288
cluster_309	hsa_piR_011451,hsa_piR_019670,hsa_piR_005708
cluster_310	hsa_piR_003855,hsa_piR_014835,hsa_piR_013107,hsa_piR_017615,hsa_piR_005849
cluster_311	hsa_piR_021808,hsa_piR_019161
cluster_312	hsa_piR_011517,hsa_piR_017606,hsa_piR_003234,hsa_piR_000444
cluster_313	hsa_piR_000256,hsa_piR_002082
cluster_314	hsa_piR_010955,hsa_piR_002864
cluster_315	hsa_piR_005759,hsa_piR_010241,hsa_piR_016674,hsa_piR_016136,hsa_piR_013447,hsa_piR_010897,hsa_piR_011386,hsa_piR_015714,hsa_piR_001767,hsa_piR_009891,hsa_piR_011394,hsa_piR_008975,hsa_piR_011406,hsa_piR_004595,hsa_piR_011365,hsa_piR_019554,hsa_piR_005944,hsa_piR_004942,hsa_piR_006508,hsa_piR_015475,hsa_piR_012755
cluster_316	hsa_piR_010904,hsa_piR_007038
cluster_317	hsa_piR_020369,hsa_piR_019464,hsa_piR_000656,hsa_piR_020252,hsa_piR_000750
cluster_318	hsa_piR_012202,hsa_piR_005534
cluster_319	hsa_piR_020780,hsa_piR_002586,hsa_piR_002796,hsa_piR_000757
cluster_320	hsa_piR_021363,hsa_piR_010259
cluster_321	hsa_piR_010835,hsa_piR_015460,hsa_piR_005825
cluster_322	hsa_piR_001097,hsa_piR_020583
cluster_323	hsa_piR_004174,hsa_piR_004016
cluster_324	hsa_piR_013052,hsa_piR_020408
cluster_325	hsa_piR_014195,hsa_piR_014714,hsa_piR_022181,hsa_piR_008465,hsa_piR_020511,hsa_piR_016135,hsa_piR_004908,hsa_piR_002179,hsa_piR_021477,hsa_piR_018931,hsa_piR_013906,hsa_piR_017157,hsa_piR_020677,hsa_piR_005479,hsa_piR_017038,hsa_piR_022444,hsa_piR_003033,hsa_piR_022144,hsa_piR_011648
cluster_326	hsa_piR_000177,hsa_piR_000479,hsa_piR_006965,hsa_piR_017398,hsa_piR_002075,hsa_piR_012311,hsa_piR_004165,hsa_piR_002774,hsa_piR_021970,hsa_piR_005034,hsa_piR_012382,hsa_piR_013082,hsa_piR_017605,hsa_piR_011623,hsa_piR_003210,hsa_piR_002280,hsa_piR_009479,hsa_piR_003557,hsa_piR_018432,hsa_piR_018852
cluster_327	hsa_piR_007124,hsa_piR_005253
cluster_328	hsa_piR_005127,hsa_piR_021451,hsa_piR_004310,hsa_piR_008517,hsa_piR_011340
cluster_329	hsa_piR_019978,hsa_piR_015325
cluster_330	hsa_piR_003768,hsa_piR_006400
cluster_331	hsa_piR_017158,hsa_piR_011141
cluster_332	hsa_piR_001698,hsa_piR_009614,hsa_piR_016056,hsa_piR_023036
cluster_333	hsa_piR_005756,hsa_piR_003191,hsa_piR_014437,hsa_piR_011401
cluster_334	hsa_piR_000347,hsa_piR_018177,hsa_piR_019173,hsa_piR_010035
cluster_335	hsa_piR_001877,hsa_piR_008955,hsa_piR_006192,hsa_piR_015419,hsa_piR_021772,hsa_piR_015557,hsa_piR_006071
cluster_336	hsa_piR_006564,hsa_piR_007878,hsa_piR_007396,hsa_piR_011503,hsa_piR_012676,hsa_piR_005533,hsa_piR_010743,hsa_piR_009270
cluster_337	hsa_piR_009368,hsa_piR_011084
cluster_338	hsa_piR_005687,hsa_piR_011667
cluster_339	hsa_piR_011686,hsa_piR_006009
cluster_340	hsa_piR_013730,hsa_piR_014157
cluster_341	hsa_piR_014563,hsa_piR_002767
cluster_342	hsa_piR_016276,hsa_piR_005962
cluster_343	hsa_piR_022277,hsa_piR_001527
cluster_344	hsa_piR_004866,hsa_piR_020366,hsa_piR_022910,hsa_piR_018447,hsa_piR_022544
cluster_345	hsa_piR_009365,hsa_piR_006876,hsa_piR_003224
cluster_346	hsa_piR_000630,hsa_piR_012647,hsa_piR_019410
cluster_347	hsa_piR_010995,hsa_piR_016819,hsa_piR_008374
cluster_348	hsa_piR_002607,hsa_piR_009468,hsa_piR_015764,hsa_piR_022621,hsa_piR_014403,hsa_piR_012388,hsa_piR_010362,hsa_piR_008542,hsa_piR_020927,hsa_piR_005173,hsa_piR_004594,hsa_piR_012744,hsa_piR_014703,hsa_piR_018746
cluster_349	hsa_piR_003056,hsa_piR_008787
cluster_350	hsa_piR_010063,hsa_piR_019730
cluster_351	hsa_piR_011143,hsa_piR_021495,hsa_piR_002329,hsa_piR_011712
cluster_352	hsa_piR_014989,hsa_piR_021355
cluster_353	hsa_piR_020776,hsa_piR_023251
cluster_354	hsa_piR_009406,hsa_piR_012197
cluster_355	hsa_piR_023334,hsa_piR_008019,hsa_piR_006434,hsa_piR_013654,hsa_piR_001809
cluster_356	hsa_piR_022928,hsa_piR_015650,hsa_piR_012838,hsa_piR_011866,hsa_piR_000573,hsa_piR_020839
cluster_357	hsa_piR_022061,hsa_piR_022064
cluster_358	hsa_piR_003330,hsa_piR_000531
cluster_359	hsa_piR_008208,hsa_piR_004524
cluster_360	hsa_piR_009995,hsa_piR_009992
cluster_361	hsa_piR_005622,hsa_piR_019428,hsa_piR_010061
cluster_362	hsa_piR_018890,hsa_piR_011275
cluster_363	hsa_piR_011263,hsa_piR_019961,hsa_piR_009350,hsa_piR_004676
cluster_364	hsa_piR_020948,hsa_piR_017105
cluster_365	hsa_piR_010089,hsa_piR_011393,hsa_piR_019187,hsa_piR_001328,hsa_piR_009466
cluster_366	hsa_piR_004312,hsa_piR_016977,hsa_piR_015444
cluster_367	hsa_piR_015530,hsa_piR_015416,hsa_piR_005359,hsa_piR_015411
cluster_368	hsa_piR_022928,hsa_piR_015650,hsa_piR_012838,hsa_piR_011866,hsa_piR_000573,hsa_piR_020839,hsa_piR_018358,hsa_piR_021274,hsa_piR_007633
cluster_369	hsa_piR_018813,hsa_piR_006160,hsa_piR_017992
cluster_370	hsa_piR_015678,hsa_piR_008287
cluster_371	hsa_piR_009135,hsa_piR_004542
cluster_372	hsa_piR_016953,hsa_piR_015262
cluster_373	hsa_piR_021498,hsa_piR_014164,hsa_piR_013492,hsa_piR_002124
cluster_374	hsa_piR_015723,hsa_piR_017205,hsa_piR_002424,hsa_piR_000720,hsa_piR_007752,hsa_piR_004545,hsa_piR_002566,hsa_piR_006411,hsa_piR_014562,hsa_piR_008994
cluster_375	hsa_piR_015109,hsa_piR_005694,hsa_piR_008759
cluster_376	hsa_piR_017334,hsa_piR_014010,hsa_piR_010814,hsa_piR_005878,hsa_piR_022603,hsa_piR_014949,hsa_piR_015016,hsa_piR_015537,hsa_piR_008584,hsa_piR_006127,hsa_piR_018583
cluster_377	hsa_piR_003773,hsa_piR_013758
cluster_378	hsa_piR_012145,hsa_piR_010346
cluster_379	hsa_piR_009259,hsa_piR_009862
cluster_380	hsa_piR_003580,hsa_piR_004269
cluster_381	hsa_piR_014563,hsa_piR_002767,hsa_piR_009078
cluster_382	hsa_piR_001444,hsa_piR_018564,hsa_piR_007007
cluster_383	hsa_piR_005661,hsa_piR_008130,hsa_piR_015735,hsa_piR_000279,hsa_piR_022888,hsa_piR_009130,hsa_piR_011037,hsa_piR_007667,hsa_piR_011321,hsa_piR_022350,hsa_piR_009557
cluster_384	hsa_piR_016136,hsa_piR_013447
cluster_385	hsa_piR_016557,hsa_piR_021685,hsa_piR_021657
cluster_386	hsa_piR_001981,hsa_piR_009169,hsa_piR_023189
cluster_387	hsa_piR_001698,hsa_piR_009614,hsa_piR_016056,hsa_piR_023036,hsa_piR_013650,hsa_piR_013437,hsa_piR_020410,hsa_piR_020400,hsa_piR_021108
cluster_388	hsa_piR_015723,hsa_piR_017205,hsa_piR_002424,hsa_piR_000720,hsa_piR_007752,hsa_piR_004545,hsa_piR_002566,hsa_piR_006411,hsa_piR_014562,hsa_piR_008994,hsa_piR_000928,hsa_piR_020708,hsa_piR_004690,hsa_piR_008002
cluster_389	hsa_piR_006736,hsa_piR_001221,hsa_piR_008589,hsa_piR_019868,hsa_piR_007605
cluster_390	hsa_piR_011301,hsa_piR_016822,hsa_piR_011591,hsa_piR_001115
cluster_391	hsa_piR_002207,hsa_piR_002046
cluster_392	hsa_piR_019688,hsa_piR_001008,hsa_piR_009025,hsa_piR_004974
cluster_393	hsa_piR_019444,hsa_piR_003344,hsa_piR_017627
cluster_394	hsa_piR_013984,hsa_piR_010060
cluster_395	hsa_piR_010089,hsa_piR_011393,hsa_piR_019187,hsa_piR_001328,hsa_piR_009466,hsa_piR_003877
cluster_396	hsa_piR_023155,hsa_piR_005831,hsa_piR_006704,hsa_piR_001018
cluster_397	hsa_piR_000177,hsa_piR_000479,hsa_piR_006965,hsa_piR_017398,hsa_piR_002075,hsa_piR_012311,hsa_piR_004165,hsa_piR_002774,hsa_piR_021970,hsa_piR_005034,hsa_piR_012382,hsa_piR_013082,hsa_piR_017605,hsa_piR_011623,hsa_piR_003210,hsa_piR_002280,hsa_piR_009479,hsa_piR_003557,hsa_piR_018432,hsa_piR_018852,hsa_piR_020746
cluster_398	hsa_piR_014077,hsa_piR_002901,hsa_piR_016636
cluster_399	hsa_piR_008540,hsa_piR_003507
cluster_400	hsa_piR_006368,hsa_piR_005968,hsa_piR_016409
cluster_401	hsa_piR_006805,hsa_piR_014701,hsa_piR_014702
cluster_402	hsa_piR_012186,hsa_piR_002529
cluster_403	hsa_piR_006370,hsa_piR_002223,hsa_piR_016408,hsa_piR_014551,hsa_piR_009192,hsa_piR_008862
cluster_404	hsa_piR_009380,hsa_piR_008890,hsa_piR_004402
cluster_405	hsa_piR_010108,hsa_piR_018187,hsa_piR_012944,hsa_piR_009049
cluster_406	hsa_piR_003686,hsa_piR_013255
cluster_407	hsa_piR_001219,hsa_piR_002799,hsa_piR_002807
cluster_408	hsa_piR_021898,hsa_piR_021899
cluster_409	hsa_piR_020195,hsa_piR_005700
cluster_410	hsa_piR_016398,hsa_piR_018562
cluster_411	hsa_piR_022411,hsa_piR_006716
cluster_412	hsa_piR_015724,hsa_piR_021605
cluster_413	hsa_piR_022201,hsa_piR_020945,hsa_piR_007565
cluster_414	hsa_piR_017555,hsa_piR_019955
cluster_415	hsa_piR_014221,hsa_piR_001596,hsa_piR_003164
cluster_416	hsa_piR_006808,hsa_piR_004776,hsa_piR_001541
cluster_417	hsa_piR_017898,hsa_piR_012474
cluster_418	hsa_piR_017555,hsa_piR_019955,hsa_piR_004832
cluster_419	hsa_piR_018679,hsa_piR_016718
cluster_420	hsa_piR_002591,hsa_piR_001304
cluster_421	hsa_piR_011466,hsa_piR_001216
cluster_422	hsa_piR_011883,hsa_piR_015864
cluster_423	hsa_piR_006843,hsa_piR_005470
cluster_424	hsa_piR_002287,hsa_piR_017442
cluster_425	hsa_piR_003560,hsa_piR_011072,hsa_piR_022351
cluster_426	hsa_piR_013684,hsa_piR_011692,hsa_piR_005902
cluster_427	hsa_piR_019086,hsa_piR_012395,hsa_piR_016473,hsa_piR_012394
cluster_428	hsa_piR_004192,hsa_piR_004528
cluster_429	hsa_piR_013476,hsa_piR_019600
cluster_430	hsa_piR_016342,hsa_piR_019314,hsa_piR_017254,hsa_piR_012574,hsa_piR_023047,hsa_piR_000635
cluster_431	hsa_piR_013762,hsa_piR_001439,hsa_piR_012367,hsa_piR_018978,hsa_piR_009578,hsa_piR_015833,hsa_piR_019225,hsa_piR_012555,hsa_piR_022430,hsa_piR_022118,hsa_piR_001442
cluster_432	hsa_piR_021405,hsa_piR_012614
cluster_433	hsa_piR_020789,hsa_piR_020512
cluster_434	hsa_piR_021990,hsa_piR_007233
cluster_435	hsa_piR_023291,hsa_piR_014501,hsa_piR_004272,hsa_piR_017719
cluster_436	hsa_piR_021860,hsa_piR_017001
cluster_437	hsa_piR_003437,hsa_piR_009390
cluster_438	hsa_piR_017807,hsa_piR_018049
cluster_439	hsa_piR_022251,hsa_piR_004885
cluster_440	hsa_piR_018723,hsa_piR_020347
cluster_441	hsa_piR_001998,hsa_piR_010617,hsa_piR_010948,hsa_piR_017374,hsa_piR_018728
cluster_442	hsa_piR_004316,hsa_piR_004980,hsa_piR_013769,hsa_piR_002166,hsa_piR_010410
cluster_443	hsa_piR_019935,hsa_piR_018486
cluster_444	hsa_piR_006168,hsa_piR_022325,hsa_piR_007624
cluster_445	hsa_piR_012056,hsa_piR_004688
cluster_446	hsa_piR_010047,hsa_piR_007325
cluster_447	hsa_piR_012846,hsa_piR_003725,hsa_piR_008670,hsa_piR_003120
cluster_448	hsa_piR_000927,hsa_piR_005150
cluster_449	hsa_piR_011526,hsa_piR_019853
cluster_450	hsa_piR_009673,hsa_piR_010742
cluster_451	hsa_piR_020813,hsa_piR_017458
cluster_452	hsa_piR_011103,hsa_piR_004670
cluster_453	hsa_piR_005119,hsa_piR_004845
cluster_454	hsa_piR_001315,hsa_piR_018512,hsa_piR_020961,hsa_piR_010020,hsa_piR_019340,hsa_piR_007070,hsa_piR_023111,hsa_piR_015959,hsa_piR_015114,hsa_piR_007530,hsa_piR_018594
cluster_455	hsa_piR_009215,hsa_piR_022068
cluster_456	hsa_piR_006155,hsa_piR_005582
cluster_457	hsa_piR_011001,hsa_piR_004406,hsa_piR_002866
cluster_458	hsa_piR_001315,hsa_piR_018512,hsa_piR_020961,hsa_piR_010020,hsa_piR_019340,hsa_piR_007070,hsa_piR_023111,hsa_piR_015959,hsa_piR_015114,hsa_piR_007530
cluster_459	hsa_piR_020789,hsa_piR_020512,hsa_piR_002472
cluster_460	hsa_piR_013177,hsa_piR_020552,hsa_piR_003470
cluster_461	hsa_piR_021749,hsa_piR_017000
cluster_462	hsa_piR_013439,hsa_piR_005147,hsa_piR_020770,hsa_piR_001951
cluster_463	hsa_piR_013672,hsa_piR_020709,hsa_piR_001009
cluster_464	hsa_piR_006276,hsa_piR_008703,hsa_piR_013821
cluster_465	hsa_piR_003560,hsa_piR_011072,hsa_piR_022351,hsa_piR_021722
cluster_466	hsa_piR_016872,hsa_piR_001291
cluster_467	hsa_piR_018161,hsa_piR_011112,hsa_piR_015340
cluster_468	hsa_piR_002350,hsa_piR_003422
cluster_469	hsa_piR_004964,hsa_piR_013375
cluster_470	hsa_piR_010830,hsa_piR_005933
cluster_471	hsa_piR_000977,hsa_piR_020367
cluster_472	hsa_piR_017229,hsa_piR_009706
cluster_473	hsa_piR_016760,hsa_piR_023016
cluster_474	hsa_piR_006805,hsa_piR_014701,hsa_piR_014702
cluster_475	hsa_piR_010236,hsa_piR_003576
cluster_476	hsa_piR_011073,hsa_piR_011074
cluster_477	hsa_piR_013330,hsa_piR_013331
cluster_478	hsa_piR_008953,hsa_piR_010943
cluster_479	hsa_piR_010108,hsa_piR_018187,hsa_piR_012944,hsa_piR_009049
cluster_480	hsa_piR_013401,hsa_piR_020079
cluster_481	hsa_piR_010959,hsa_piR_014418,hsa_piR_015434,hsa_piR_018342
cluster_482	hsa_piR_001632,hsa_piR_005266
cluster_483	hsa_piR_002350,hsa_piR_003422
cluster_484	hsa_piR_004846,hsa_piR_004217,hsa_piR_004615,hsa_piR_014602
cluster_485	hsa_piR_000175,hsa_piR_002716
cluster_486	hsa_piR_006869,hsa_piR_008598,hsa_piR_022391,hsa_piR_022773,hsa_piR_011985,hsa_piR_002549
cluster_487	hsa_piR_002963,hsa_piR_020893,hsa_piR_017577,hsa_piR_005405
cluster_488	hsa_piR_020454,hsa_piR_002085,hsa_piR_016134,hsa_piR_014581
cluster_489	hsa_piR_011202,hsa_piR_016842
cluster_490	hsa_piR_020984,hsa_piR_016333,hsa_piR_010165,hsa_piR_001293
cluster_491	hsa_piR_020696,hsa_piR_003469
cluster_492	hsa_piR_003465,hsa_piR_007640,hsa_piR_009425,hsa_piR_012646
cluster_493	hsa_piR_012445,hsa_piR_023048,hsa_piR_008797,hsa_piR_012758,hsa_piR_004886
cluster_494	hsa_piR_006826,hsa_piR_013004,hsa_piR_008511
cluster_495	hsa_piR_018046,hsa_piR_012464,hsa_piR_018794
cluster_496	hsa_piR_021192,hsa_piR_008244,hsa_piR_016130,hsa_piR_002789
cluster_497	hsa_piR_001647,hsa_piR_018576
cluster_498	hsa_piR_012389,hsa_piR_006023
cluster_499	hsa_piR_008109,hsa_piR_013914,hsa_piR_020049
cluster_500	hsa_piR_009746,hsa_piR_010668
cluster_501	hsa_piR_017931,hsa_piR_019606,hsa_piR_013540
cluster_502	hsa_piR_002425,hsa_piR_005375
cluster_503	hsa_piR_014593,hsa_piR_013905
cluster_504	hsa_piR_021808,hsa_piR_019161
cluster_505	hsa_piR_021568,hsa_piR_019435,hsa_piR_004301,hsa_piR_004507,hsa_piR_005881,hsa_piR_007028
cluster_506	hsa_piR_014759,hsa_piR_008204
cluster_507	hsa_piR_005097,hsa_piR_002882
cluster_508	hsa_piR_022818,hsa_piR_011201,hsa_piR_012437
cluster_509	hsa_piR_017349,hsa_piR_010966
cluster_510	hsa_piR_009564,hsa_piR_022599
cluster_511	hsa_piR_018862,hsa_piR_018511,hsa_piR_014271,hsa_piR_004393
cluster_512	hsa_piR_014888,hsa_piR_020756
cluster_513	hsa_piR_017550,hsa_piR_017801,hsa_piR_014256
cluster_514	hsa_piR_019774,hsa_piR_017369
cluster_515	hsa_piR_001395,hsa_piR_007456
cluster_516	hsa_piR_002959,hsa_piR_001198,hsa_piR_017575,hsa_piR_008297
cluster_517	hsa_piR_012161,hsa_piR_017211
cluster_518	hsa_piR_005545,hsa_piR_000297
cluster_519	hsa_piR_007311,hsa_piR_020515
cluster_520	hsa_piR_021529,hsa_piR_022465
cluster_521	hsa_piR_016903,hsa_piR_014088,hsa_piR_000916
cluster_522	hsa_piR_015036,hsa_piR_002101
cluster_523	hsa_piR_021889,hsa_piR_009801,hsa_piR_021537
cluster_524	hsa_piR_016492,hsa_piR_022468,hsa_piR_018819,hsa_piR_008360
cluster_525	hsa_piR_013182,hsa_piR_015176
cluster_526	hsa_piR_014897,hsa_piR_004664,hsa_piR_011634,hsa_piR_005567
cluster_527	hsa_piR_002120,hsa_piR_019391,hsa_piR_020026
cluster_528	hsa_piR_004158,hsa_piR_014240,hsa_piR_015601,hsa_piR_006555
cluster_529	hsa_piR_012329,hsa_piR_018330
cluster_530	hsa_piR_004788,hsa_piR_018642
cluster_531	hsa_piR_011419,hsa_piR_018261,hsa_piR_020928
cluster_532	hsa_piR_010351,hsa_piR_004765
cluster_533	hsa_piR_015899,hsa_piR_015550,hsa_piR_013994
cluster_534	hsa_piR_009555,hsa_piR_021253
cluster_535	hsa_piR_015421,hsa_piR_000411
cluster_536	hsa_piR_002757,hsa_piR_001062,hsa_piR_019976,hsa_piR_002696,hsa_piR_008729,hsa_piR_020032,hsa_piR_003429
cluster_537	hsa_piR_004054,hsa_piR_007353
cluster_538	hsa_piR_019588,hsa_piR_020412,hsa_piR_011639,hsa_piR_016824,hsa_piR_020640,hsa_piR_011138,hsa_piR_019581,hsa_piR_020904,hsa_piR_008183
cluster_539	hsa_piR_008240,hsa_piR_010968,hsa_piR_004768,hsa_piR_018676,hsa_piR_004536
cluster_540	hsa_piR_002443,hsa_piR_015352
cluster_541	hsa_piR_019260,hsa_piR_005738,hsa_piR_016626,hsa_piR_018521
cluster_542	hsa_piR_006350,hsa_piR_008264
cluster_543	hsa_piR_007938,hsa_piR_019408
cluster_544	hsa_piR_001740,hsa_piR_001478
cluster_545	hsa_piR_007446,hsa_piR_012759,hsa_piR_002206
cluster_546	hsa_piR_007006,hsa_piR_004008
cluster_547	hsa_piR_008433,hsa_piR_019917
cluster_548	hsa_piR_008989,hsa_piR_008682,hsa_piR_002387,hsa_piR_006433
cluster_549	hsa_piR_007363,hsa_piR_018081
cluster_550	hsa_piR_009783,hsa_piR_005459
cluster_551	hsa_piR_002757,hsa_piR_001062,hsa_piR_019976,hsa_piR_002696,hsa_piR_008729,hsa_piR_020032
cluster_552	hsa_piR_017891,hsa_piR_001817
cluster_553	hsa_piR_003533,hsa_piR_017652,hsa_piR_021973,hsa_piR_018700
cluster_554	hsa_piR_003325,hsa_piR_014943
cluster_555	hsa_piR_013246,hsa_piR_021753,hsa_piR_019337,hsa_piR_010909
cluster_556	hsa_piR_017803,hsa_piR_005093,hsa_piR_016107,hsa_piR_003849
cluster_557	hsa_piR_009237,hsa_piR_001925
cluster_558	hsa_piR_007707,hsa_piR_002465,hsa_piR_017518,hsa_piR_019344,hsa_piR_018125,hsa_piR_000974
cluster_559	hsa_piR_022809,hsa_piR_016344,hsa_piR_019523,hsa_piR_011442
cluster_560	hsa_piR_008841,hsa_piR_012258
cluster_561	hsa_piR_019588,hsa_piR_020412
cluster_562	hsa_piR_014731,hsa_piR_004746,hsa_piR_008992
cluster_563	hsa_piR_000233,hsa_piR_021352
cluster_564	hsa_piR_017916,hsa_piR_013835
cluster_565	hsa_piR_001169,hsa_piR_001170
cluster_566	hsa_piR_016430,hsa_piR_015969
cluster_567	hsa_piR_016367,hsa_piR_002792,hsa_piR_021531
cluster_568	hsa_piR_005782,hsa_piR_020005
cluster_569	hsa_piR_019101,hsa_piR_000059
cluster_570	hsa_piR_000562,hsa_piR_012541,hsa_piR_018204,hsa_piR_010276
cluster_571	hsa_piR_011613,hsa_piR_007599
cluster_572	hsa_piR_016475,hsa_piR_008346,hsa_piR_016139,hsa_piR_016048,hsa_piR_004784,hsa_piR_006479,hsa_piR_015348,hsa_piR_006073,hsa_piR_003569
cluster_573	hsa_piR_013128,hsa_piR_015139
cluster_574	hsa_piR_002616,hsa_piR_019967,hsa_piR_010012,hsa_piR_020694
cluster_575	hsa_piR_010609,hsa_piR_021636
cluster_576	hsa_piR_013697,hsa_piR_019402,hsa_piR_005905,hsa_piR_002876
cluster_577	hsa_piR_008782,hsa_piR_006349,hsa_piR_003194,hsa_piR_018900,hsa_piR_004945,hsa_piR_000557,hsa_piR_019480,hsa_piR_015932,hsa_piR_008962,hsa_piR_006424
cluster_578	hsa_piR_014997,hsa_piR_006273,hsa_piR_013441,hsa_piR_001824,hsa_piR_020431,hsa_piR_017445,hsa_piR_007932,hsa_piR_002310,hsa_piR_013548
cluster_579	hsa_piR_005195,hsa_piR_015037
cluster_580	hsa_piR_011103,hsa_piR_004670,hsa_piR_005339
cluster_581	hsa_piR_015486,hsa_piR_014187,hsa_piR_020509
cluster_582	hsa_piR_021557,hsa_piR_002786
cluster_583	hsa_piR_019032,hsa_piR_009651
cluster_584	hsa_piR_011225,hsa_piR_006000
cluster_585	hsa_piR_006153,hsa_piR_015188
cluster_586	hsa_piR_001407,hsa_piR_008432
cluster_587	hsa_piR_019284,hsa_piR_016959
cluster_588	hsa_piR_002561,hsa_piR_011420,hsa_piR_000898,hsa_piR_009529,hsa_piR_021041,hsa_piR_020932
cluster_589	hsa_piR_002364,hsa_piR_008402,hsa_piR_010110,hsa_piR_007169,hsa_piR_015430,hsa_piR_009394,hsa_piR_005404,hsa_piR_010648
cluster_590	hsa_piR_008644,hsa_piR_004645
cluster_591	hsa_piR_017336,hsa_piR_016009,hsa_piR_006872,hsa_piR_015839
cluster_592	hsa_piR_008724,hsa_piR_008627
cluster_593	hsa_piR_018803,hsa_piR_018493,hsa_piR_006902,hsa_piR_018090,hsa_piR_007664
cluster_594	hsa_piR_019458,hsa_piR_013725
cluster_595	hsa_piR_017784,hsa_piR_006002
cluster_596	hsa_piR_004301,hsa_piR_004507
cluster_597	hsa_piR_014319,hsa_piR_020767
cluster_598	hsa_piR_008519,hsa_piR_010757
cluster_599	hsa_piR_000387,hsa_piR_022537
cluster_600	hsa_piR_012445,hsa_piR_023048,hsa_piR_008797,hsa_piR_012758,hsa_piR_004886,hsa_piR_001181,hsa_piR_013060
cluster_601	hsa_piR_023302,hsa_piR_017404
cluster_602	hsa_piR_000990,hsa_piR_020581
cluster_603	hsa_piR_011769,hsa_piR_020117,hsa_piR_004790
cluster_604	hsa_piR_014588,hsa_piR_016178,hsa_piR_001582
cluster_605	hsa_piR_011159,hsa_piR_022588,hsa_piR_019940
cluster_606	hsa_piR_011311,hsa_piR_007731
cluster_607	hsa_piR_018354,hsa_piR_020210,hsa_piR_000561
cluster_608	hsa_piR_008298,hsa_piR_016935,hsa_piR_008714
cluster_609	hsa_piR_017550,hsa_piR_017801
cluster_610	hsa_piR_021269,hsa_piR_010967
cluster_611	hsa_piR_000408,hsa_piR_020337
cluster_612	hsa_piR_022214,hsa_piR_018923
cluster_613	hsa_piR_010669,hsa_piR_002502
cluster_614	hsa_piR_003025,hsa_piR_002783
cluster_615	hsa_piR_011485,hsa_piR_022473
cluster_616	hsa_piR_010782,hsa_piR_004189
cluster_617	hsa_piR_000873,hsa_piR_022971
cluster_618	hsa_piR_005391,hsa_piR_002650
cluster_619	hsa_piR_022137,hsa_piR_010921
cluster_620	hsa_piR_015346,hsa_piR_005274
cluster_621	hsa_piR_008049,hsa_piR_018149,hsa_piR_000700
cluster_622	hsa_piR_005424,hsa_piR_014266,hsa_piR_002345
cluster_623	hsa_piR_006474,hsa_piR_002257
cluster_624	hsa_piR_021767,hsa_piR_000828
cluster_625	hsa_piR_016520,hsa_piR_007865
cluster_626	hsa_piR_007236,hsa_piR_008612
cluster_627	hsa_piR_004168,hsa_piR_009189
cluster_628	hsa_piR_018659,hsa_piR_017306
cluster_629	hsa_piR_023110,hsa_piR_017516,hsa_piR_023108
cluster_630	hsa_piR_019636,hsa_piR_018534
cluster_631	hsa_piR_016755,hsa_piR_022101
cluster_632	hsa_piR_021835,hsa_piR_000909
cluster_633	hsa_piR_017626,hsa_piR_013681,hsa_piR_009129
cluster_634	hsa_piR_023192,hsa_piR_001976,hsa_piR_001362
cluster_635	hsa_piR_003901,hsa_piR_008749
cluster_636	hsa_piR_000315,hsa_piR_010087
cluster_637	hsa_piR_016886,hsa_piR_009213
cluster_638	hsa_piR_000442,hsa_piR_009716
cluster_639	hsa_piR_017192,hsa_piR_013167
cluster_640	hsa_piR_002123,hsa_piR_007449,hsa_piR_010841,hsa_piR_008199
cluster_641	hsa_piR_006207,hsa_piR_001860,hsa_piR_021564
cluster_642	hsa_piR_009993,hsa_piR_018136,hsa_piR_005719,hsa_piR_010728,hsa_piR_008643
cluster_643	hsa_piR_019146,hsa_piR_008781
cluster_644	hsa_piR_002262,hsa_piR_008885
cluster_645	hsa_piR_005136,hsa_piR_022742
cluster_646	hsa_piR_015892,hsa_piR_017850
cluster_647	hsa_piR_005090,hsa_piR_000603
cluster_648	hsa_piR_019615,hsa_piR_005139
cluster_649	hsa_piR_012342,hsa_piR_021790,hsa_piR_011805,hsa_piR_017797
cluster_650	hsa_piR_018235,hsa_piR_000070,hsa_piR_008392
cluster_651	hsa_piR_021711,hsa_piR_005808
cluster_652	hsa_piR_022564,hsa_piR_019357
cluster_653	hsa_piR_004121,hsa_piR_016814
cluster_654	hsa_piR_020437,hsa_piR_013574
cluster_655	hsa_piR_023117,hsa_piR_018566
cluster_656	hsa_piR_002712,hsa_piR_002275
cluster_657	hsa_piR_021201,hsa_piR_004050,hsa_piR_014508
cluster_658	hsa_piR_002576,hsa_piR_003948,hsa_piR_022965,hsa_piR_000366
cluster_659	hsa_piR_014379,hsa_piR_004443
cluster_660	hsa_piR_003943,hsa_piR_009498
cluster_661	hsa_piR_021628,hsa_piR_002000,hsa_piR_014478
cluster_662	hsa_piR_012326,hsa_piR_014549
cluster_663	hsa_piR_022725,hsa_piR_016678
cluster_664	hsa_piR_010472,hsa_piR_002133,hsa_piR_015718
cluster_665	hsa_piR_015956,hsa_piR_017085,hsa_piR_006575,hsa_piR_018022
cluster_666	hsa_piR_016708,hsa_piR_011101,hsa_piR_003847,hsa_piR_006653
cluster_667	hsa_piR_009395,hsa_piR_019972
cluster_668	hsa_piR_006398,hsa_piR_022522,hsa_piR_003303,hsa_piR_022748,hsa_piR_014796
cluster_669	hsa_piR_010559,hsa_piR_014642
cluster_670	hsa_piR_021484,hsa_piR_009859,hsa_piR_019653,hsa_piR_008371
cluster_671	hsa_piR_018005,hsa_piR_021794,hsa_piR_015808,hsa_piR_012615
cluster_672	hsa_piR_001096,hsa_piR_008181
cluster_673	hsa_piR_003325,hsa_piR_014943
cluster_674	hsa_piR_019236,hsa_piR_023183
cluster_675	hsa_piR_012791,hsa_piR_018481,hsa_piR_020256
cluster_676	hsa_piR_006623,hsa_piR_016497,hsa_piR_018453,hsa_piR_023281,hsa_piR_019269,hsa_piR_006927,hsa_piR_020782,hsa_piR_019122,hsa_piR_015878,hsa_piR_020109
cluster_677	hsa_piR_021678,hsa_piR_003727
cluster_678	hsa_piR_003616,hsa_piR_015873
cluster_679	hsa_piR_012100,hsa_piR_018306
cluster_680	hsa_piR_010903,hsa_piR_005010,hsa_piR_023173
cluster_681	hsa_piR_006450,hsa_piR_021505
cluster_682	hsa_piR_016294,hsa_piR_017541,hsa_piR_000129
cluster_683	hsa_piR_002576,hsa_piR_003948
cluster_684	hsa_piR_007651,hsa_piR_005485
cluster_685	hsa_piR_021809,hsa_piR_007125
cluster_686	hsa_piR_003241,hsa_piR_021780,hsa_piR_003890
cluster_687	hsa_piR_006141,hsa_piR_000153,hsa_piR_000738,hsa_piR_001617,hsa_piR_022498,hsa_piR_019374
cluster_688	hsa_piR_013307,hsa_piR_022703,hsa_piR_000341,hsa_piR_010673
cluster_689	hsa_piR_007336,hsa_piR_011901
cluster_690	hsa_piR_015563,hsa_piR_020635,hsa_piR_018589
cluster_691	hsa_piR_014408,hsa_piR_018614
cluster_692	hsa_piR_002264,hsa_piR_016288
cluster_693	hsa_piR_001851,hsa_piR_013360
cluster_694	hsa_piR_005313,hsa_piR_017392
cluster_695	hsa_piR_002731,hsa_piR_010518
cluster_696	hsa_piR_006128,hsa_piR_018654
cluster_697	hsa_piR_006559,hsa_piR_009634,hsa_piR_012170,hsa_piR_000644
cluster_698	hsa_piR_010358,hsa_piR_004946
cluster_699	hsa_piR_019430,hsa_piR_019441
cluster_700	hsa_piR_009162,hsa_piR_015643,hsa_piR_010211
cluster_701	hsa_piR_022725,hsa_piR_016678,hsa_piR_010050
cluster_702	hsa_piR_019074,hsa_piR_019933,hsa_piR_010384,hsa_piR_022719,hsa_piR_023143,hsa_piR_008653,hsa_piR_001275,hsa_piR_009514
cluster_703	hsa_piR_012259,hsa_piR_017362,hsa_piR_012003
cluster_704	hsa_piR_022764,hsa_piR_007980,hsa_piR_017481,hsa_piR_002567
cluster_705	hsa_piR_020856,hsa_piR_012867
cluster_706	hsa_piR_012849,hsa_piR_014933
cluster_707	hsa_piR_004065,hsa_piR_017706
cluster_708	hsa_piR_019191,hsa_piR_020290,hsa_piR_017684
cluster_709	hsa_piR_005403,hsa_piR_002812,hsa_piR_003793
cluster_710	hsa_piR_002751,hsa_piR_015706,hsa_piR_016777
cluster_711	hsa_piR_019422,hsa_piR_007954
cluster_712	hsa_piR_009911,hsa_piR_011798,hsa_piR_011298
cluster_713	hsa_piR_008147,hsa_piR_007835
cluster_714	hsa_piR_011838,hsa_piR_017662
cluster_715	hsa_piR_001149,hsa_piR_000161
cluster_716	hsa_piR_012214,hsa_piR_000447
cluster_717	hsa_piR_017247,hsa_piR_002945
cluster_718	hsa_piR_015892,hsa_piR_017850,hsa_piR_004072
cluster_719	hsa_piR_022233,hsa_piR_000619
cluster_720	hsa_piR_001915,hsa_piR_007847
cluster_721	hsa_piR_017897,hsa_piR_009305,hsa_piR_018774
cluster_722	hsa_piR_017644,hsa_piR_022805
cluster_723	hsa_piR_020471,hsa_piR_019776,hsa_piR_020010
cluster_724	hsa_piR_008023,hsa_piR_009826
cluster_725	hsa_piR_007445,hsa_piR_019288
cluster_726	hsa_piR_009156,hsa_piR_017393,hsa_piR_002062,hsa_piR_001302
cluster_727	hsa_piR_008926,hsa_piR_020135,hsa_piR_020562,hsa_piR_002541,hsa_piR_018304,hsa_piR_006682
cluster_728	hsa_piR_003376,hsa_piR_006258,hsa_piR_005530
cluster_729	hsa_piR_014040,hsa_piR_022911
cluster_730	hsa_piR_011953,hsa_piR_012807,hsa_piR_006121
cluster_731	hsa_piR_001098,hsa_piR_003368,hsa_piR_003238,hsa_piR_015431
cluster_732	hsa_piR_015039,hsa_piR_003840
cluster_733	hsa_piR_018548,hsa_piR_019478
cluster_734	hsa_piR_021913,hsa_piR_001753,hsa_piR_022140,hsa_piR_016820,hsa_piR_011472,hsa_piR_022749,hsa_piR_014472,hsa_piR_015156,hsa_piR_011382,hsa_piR_014882
cluster_735	hsa_piR_018123,hsa_piR_013568,hsa_piR_022691,hsa_piR_014586,hsa_piR_003058
cluster_736	hsa_piR_005579,hsa_piR_015753
cluster_737	hsa_piR_004258,hsa_piR_012091,hsa_piR_023272,hsa_piR_019332,hsa_piR_017315,hsa_piR_002971,hsa_piR_017580
cluster_738	hsa_piR_010390,hsa_piR_003542,hsa_piR_010350,hsa_piR_005456,hsa_piR_017108
cluster_739	hsa_piR_019456,hsa_piR_016231,hsa_piR_021040,hsa_piR_002584
cluster_740	hsa_piR_012912,hsa_piR_008789,hsa_piR_019622
cluster_741	hsa_piR_004591,hsa_piR_013934,hsa_piR_004971,hsa_piR_014322,hsa_piR_000271
cluster_742	hsa_piR_007953,hsa_piR_019421,hsa_piR_018808
cluster_743	hsa_piR_004794,hsa_piR_009622,hsa_piR_004126,hsa_piR_012746,hsa_piR_010971
cluster_744	hsa_piR_010287,hsa_piR_020980
cluster_745	hsa_piR_019223,hsa_piR_018263,hsa_piR_011447,hsa_piR_012498,hsa_piR_016921,hsa_piR_016939,hsa_piR_000484
cluster_746	hsa_piR_012280,hsa_piR_003459,hsa_piR_020523
cluster_747	hsa_piR_001114,hsa_piR_012167,hsa_piR_020507
cluster_748	hsa_piR_019905,hsa_piR_014209,hsa_piR_010524,hsa_piR_015286,hsa_piR_020615
cluster_749	hsa_piR_003208,hsa_piR_016625
cluster_750	hsa_piR_007891,hsa_piR_001004
cluster_751	hsa_piR_005357,hsa_piR_017944,hsa_piR_015095
cluster_752	hsa_piR_004113,hsa_piR_010044,hsa_piR_008040,hsa_piR_019962,hsa_piR_017957,hsa_piR_005964,hsa_piR_003798,hsa_piR_011206,hsa_piR_017430,hsa_piR_005176
cluster_753	hsa_piR_004898,hsa_piR_017486
cluster_754	hsa_piR_017367,hsa_piR_001972
cluster_755	hsa_piR_012692,hsa_piR_007790,hsa_piR_001100
cluster_756	hsa_piR_013248,hsa_piR_006277,hsa_piR_019562,hsa_piR_001383,hsa_piR_022604,hsa_piR_000689,hsa_piR_018448,hsa_piR_004841,hsa_piR_012260,hsa_piR_016316,hsa_piR_018060,hsa_piR_022428,hsa_piR_006534,hsa_piR_016762,hsa_piR_016028,hsa_piR_018726,hsa_piR_002659,hsa_piR_023172,hsa_piR_003935,hsa_piR_000018,hsa_piR_000192,hsa_piR_006971,hsa_piR_011817,hsa_piR_010915,hsa_piR_004988,hsa_piR_012914,hsa_piR_0…
cluster_757	hsa_piR_015245,hsa_piR_015863
cluster_758	hsa_piR_004797,hsa_piR_012166
cluster_759	hsa_piR_012855,hsa_piR_018414,hsa_piR_007477,hsa_piR_001722,hsa_piR_018331,hsa_piR_019292
cluster_760	hsa_piR_007196,hsa_piR_016609,hsa_piR_022360,hsa_piR_014394,hsa_piR_018516,hsa_piR_011081
cluster_761	hsa_piR_019805,hsa_piR_000032
cluster_762	hsa_piR_005203,hsa_piR_002738,hsa_piR_014692,hsa_piR_022454
cluster_763	hsa_piR_010661,hsa_piR_008918,hsa_piR_023060,hsa_piR_005230,hsa_piR_013565,hsa_piR_020387
cluster_764	hsa_piR_014101,hsa_piR_002084,hsa_piR_018166,hsa_piR_002337,hsa_piR_010219,hsa_piR_020415,hsa_piR_022151,hsa_piR_009835,hsa_piR_007148,hsa_piR_015269,hsa_piR_018936,hsa_piR_006639
cluster_765	hsa_piR_005741,hsa_piR_010403
cluster_766	hsa_piR_011024,hsa_piR_019629
cluster_767	hsa_piR_016230,hsa_piR_022816,hsa_piR_021073,hsa_piR_017302,hsa_piR_016506
cluster_768	hsa_piR_004161,hsa_piR_022974
cluster_769	hsa_piR_017051,hsa_piR_018999
cluster_770	hsa_piR_009731,hsa_piR_022368,hsa_piR_003386
cluster_771	hsa_piR_014217,hsa_piR_003371,hsa_piR_004587
cluster_772	hsa_piR_021140,hsa_piR_000718
cluster_773	hsa_piR_020742,hsa_piR_012321
cluster_774	hsa_piR_014674,hsa_piR_005805,hsa_piR_011890,hsa_piR_005402
cluster_775	hsa_piR_007117,hsa_piR_022702,hsa_piR_018924
cluster_776	hsa_piR_009061,hsa_piR_023330,hsa_piR_022497,hsa_piR_008251
cluster_777	hsa_piR_021800,hsa_piR_000261,hsa_piR_008907
cluster_778	hsa_piR_008948,hsa_piR_004979,hsa_piR_013079,hsa_piR_011113
cluster_779	hsa_piR_020358,hsa_piR_013962
cluster_780	hsa_piR_014348,hsa_piR_004063,hsa_piR_006771,hsa_piR_022347,hsa_piR_004496,hsa_piR_003570,hsa_piR_020799
cluster_781	hsa_piR_009415,hsa_piR_000789,hsa_piR_009534,hsa_piR_008854,hsa_piR_012984,hsa_piR_002406,hsa_piR_020222,hsa_piR_000877,hsa_piR_019189,hsa_piR_000904,hsa_piR_003891,hsa_piR_011397,hsa_piR_003837,hsa_piR_019375
cluster_782	hsa_piR_014455,hsa_piR_003632
cluster_783	hsa_piR_020182,hsa_piR_011666
cluster_784	hsa_piR_015726,hsa_piR_021367
cluster_785	hsa_piR_007100,hsa_piR_020316,hsa_piR_013744,hsa_piR_022530,hsa_piR_019070
cluster_786	hsa_piR_009091,hsa_piR_017735,hsa_piR_021716,hsa_piR_023013,hsa_piR_012847
cluster_787	hsa_piR_007270,hsa_piR_013452
cluster_788	hsa_piR_006119,hsa_piR_014329
cluster_789	hsa_piR_013617,hsa_piR_007511,hsa_piR_019303,hsa_piR_001223,hsa_piR_019289
cluster_790	hsa_piR_007546,hsa_piR_000634,hsa_piR_009942
cluster_791	hsa_piR_004132,hsa_piR_004812,hsa_piR_012530,hsa_piR_011355,hsa_piR_012042,hsa_piR_015028,hsa_piR_003302,hsa_piR_017573,hsa_piR_004162,hsa_piR_013909,hsa_piR_002941,hsa_piR_000024,hsa_piR_015990,hsa_piR_014356,hsa_piR_002681
cluster_792	hsa_piR_014525,hsa_piR_005935
cluster_793	hsa_piR_003411,hsa_piR_006690,hsa_piR_020229
cluster_794	hsa_piR_011153,hsa_piR_019291
cluster_795	hsa_piR_006161,hsa_piR_008156,hsa_piR_018111,hsa_piR_009339,hsa_piR_010989,hsa_piR_022633,hsa_piR_008750,hsa_piR_014814,hsa_piR_012138
cluster_796	hsa_piR_017143,hsa_piR_012341
cluster_797	hsa_piR_004142,hsa_piR_006142
cluster_798	hsa_piR_012325,hsa_piR_013954
cluster_799	hsa_piR_005357,hsa_piR_017944,hsa_piR_015095,hsa_piR_020034,hsa_piR_005801,hsa_piR_008262,hsa_piR_014003
cluster_800	hsa_piR_019568,hsa_piR_002540,hsa_piR_015739,hsa_piR_012671,hsa_piR_020502,hsa_piR_003567,hsa_piR_009488
cluster_801	hsa_piR_000622,hsa_piR_018837
cluster_802	hsa_piR_005740,hsa_piR_004771
cluster_803	hsa_piR_018915,hsa_piR_016864,hsa_piR_010177,hsa_piR_009893,hsa_piR_016143
cluster_804	hsa_piR_015788,hsa_piR_011756
cluster_805	hsa_piR_017613,hsa_piR_008327,hsa_piR_004323,hsa_piR_004960
cluster_806	hsa_piR_022382,hsa_piR_001432
cluster_807	hsa_piR_003961,hsa_piR_017283,hsa_piR_012481
cluster_808	hsa_piR_021332,hsa_piR_019934
cluster_809	hsa_piR_005120,hsa_piR_007839,hsa_piR_011292
cluster_810	hsa_piR_010887,hsa_piR_022733,hsa_piR_002892,hsa_piR_000522,hsa_piR_000868
cluster_811	hsa_piR_018962,hsa_piR_016869
cluster_812	hsa_piR_011803,hsa_piR_011998
cluster_813	hsa_piR_006161,hsa_piR_008156,hsa_piR_018111,hsa_piR_009339,hsa_piR_010989,hsa_piR_022633,hsa_piR_008750,hsa_piR_014814,hsa_piR_012138,hsa_piR_022667,hsa_piR_020138,hsa_piR_018814,hsa_piR_006312
cluster_814	hsa_piR_021762,hsa_piR_006139,hsa_piR_010144
cluster_815	hsa_piR_003613,hsa_piR_009665,hsa_piR_018628,hsa_piR_008477
cluster_816	hsa_piR_013158,hsa_piR_019860
cluster_817	hsa_piR_003622,hsa_piR_019290,hsa_piR_007465,hsa_piR_012826
cluster_818	hsa_piR_018428,hsa_piR_013051
cluster_819	hsa_piR_005271,hsa_piR_017104
cluster_820	hsa_piR_013617,hsa_piR_007511,hsa_piR_019303,hsa_piR_001223
cluster_821	hsa_piR_019719,hsa_piR_007674
cluster_822	hsa_piR_019857,hsa_piR_010594
cluster_823	hsa_piR_002361,hsa_piR_023317
cluster_824	hsa_piR_010021,hsa_piR_005619,hsa_piR_019718
cluster_825	hsa_piR_009370,hsa_piR_009504
cluster_826	hsa_piR_006570,hsa_piR_008910,hsa_piR_017840,hsa_piR_005778
cluster_827	hsa_piR_016590,hsa_piR_018300,hsa_piR_018741,hsa_piR_009543,hsa_piR_005314,hsa_piR_011208
cluster_828	hsa_piR_013601,hsa_piR_015823,hsa_piR_011945
cluster_829	hsa_piR_020171,hsa_piR_000355
cluster_830	hsa_piR_021521,hsa_piR_015148
cluster_831	hsa_piR_006357,hsa_piR_010654,hsa_piR_017341
cluster_832	hsa_piR_014375,hsa_piR_020112
cluster_833	hsa_piR_021898,hsa_piR_021899
cluster_834	hsa_piR_017607,hsa_piR_001745,hsa_piR_017025,hsa_piR_002821,hsa_piR_008924
cluster_835	hsa_piR_014892,hsa_piR_013761
cluster_836	hsa_piR_017854,hsa_piR_016510
cluster_837	hsa_piR_019580,hsa_piR_020616,hsa_piR_023058
cluster_838	hsa_piR_003608,hsa_piR_017661,hsa_piR_014932,hsa_piR_011502
cluster_839	hsa_piR_017581,hsa_piR_001350
cluster_840	hsa_piR_004599,hsa_piR_006661
cluster_841	hsa_piR_013228,hsa_piR_002016,hsa_piR_008727,hsa_piR_002728
cluster_842	hsa_piR_001000,hsa_piR_012836
cluster_843	hsa_piR_002462,hsa_piR_002523
cluster_844	hsa_piR_009856,hsa_piR_000866,hsa_piR_019550
cluster_845	hsa_piR_001219,hsa_piR_002799,hsa_piR_002807
cluster_846	hsa_piR_018123,hsa_piR_013568,hsa_piR_022691,hsa_piR_014586,hsa_piR_003058,hsa_piR_016356,hsa_piR_021904,hsa_piR_012308
cluster_847	hsa_piR_000950,hsa_piR_006132,hsa_piR_021074,hsa_piR_004351
cluster_848	hsa_piR_012891,hsa_piR_021135
cluster_849	hsa_piR_000564,hsa_piR_002284,hsa_piR_008903
cluster_850	hsa_piR_002998,hsa_piR_001563
cluster_851	hsa_piR_012463,hsa_piR_013707
cluster_852	hsa_piR_005519,hsa_piR_000313
cluster_853	hsa_piR_011475,hsa_piR_006088,hsa_piR_007208
cluster_854	hsa_piR_021218,hsa_piR_000030,hsa_piR_021206,hsa_piR_000496,hsa_piR_000155,hsa_piR_000914,hsa_piR_019512
cluster_855	hsa_piR_009099,hsa_piR_012263
cluster_856	hsa_piR_021479,hsa_piR_022529,hsa_piR_007919
cluster_857	hsa_piR_001000,hsa_piR_012836,hsa_piR_003044
cluster_858	hsa_piR_014191,hsa_piR_011059,hsa_piR_014894,hsa_piR_021097
cluster_859	hsa_piR_013883,hsa_piR_014639,hsa_piR_004176,hsa_piR_017999,hsa_piR_011752,hsa_piR_017129
cluster_860	hsa_piR_012908,hsa_piR_019459,hsa_piR_013332,hsa_piR_004716
cluster_861	hsa_piR_003199,hsa_piR_005086
cluster_862	hsa_piR_010661,hsa_piR_008918,hsa_piR_023060,hsa_piR_005230,hsa_piR_013565,hsa_piR_020387,hsa_piR_004303,hsa_piR_021058
cluster_863	hsa_piR_012872,hsa_piR_019950
cluster_864	hsa_piR_006570,hsa_piR_008910,hsa_piR_017840,hsa_piR_005778,hsa_piR_011322
cluster_865	hsa_piR_011803,hsa_piR_011998,hsa_piR_021412
cluster_866	hsa_piR_021377,hsa_piR_017139,hsa_piR_001738,hsa_piR_011781,hsa_piR_005623,hsa_piR_014309,hsa_piR_015310
cluster_867	hsa_piR_008217,hsa_piR_000430,hsa_piR_018113,hsa_piR_022660,hsa_piR_017454
cluster_868	hsa_piR_016647,hsa_piR_009001
cluster_869	hsa_piR_000185,hsa_piR_022149
cluster_870	hsa_piR_004132,hsa_piR_004812,hsa_piR_012530,hsa_piR_011355,hsa_piR_012042,hsa_piR_015028,hsa_piR_003302,hsa_piR_017573,hsa_piR_004162,hsa_piR_013909,hsa_piR_002941,hsa_piR_000024,hsa_piR_015990,hsa_piR_014356,hsa_piR_002681,hsa_piR_014316,hsa_piR_019241,hsa_piR_016832,hsa_piR_023300,hsa_piR_022720,hsa_piR_002292,hsa_piR_018150
cluster_871	hsa_piR_001518,hsa_piR_004186,hsa_piR_012134,hsa_piR_001801,hsa_piR_016359,hsa_piR_016588,hsa_piR_003976,hsa_piR_018464
cluster_872	hsa_piR_003225,hsa_piR_014564,hsa_piR_000062,hsa_piR_002322,hsa_piR_010260,hsa_piR_021513
cluster_873	hsa_piR_001779,hsa_piR_019959
cluster_874	hsa_piR_015750,hsa_piR_022525,hsa_piR_021815,hsa_piR_001651,hsa_piR_004143,hsa_piR_023287,hsa_piR_022935,hsa_piR_004802,hsa_piR_013751,hsa_piR_015032
cluster_875	hsa_piR_004113,hsa_piR_010044,hsa_piR_008040,hsa_piR_019962,hsa_piR_017957,hsa_piR_005964,hsa_piR_003798,hsa_piR_011206,hsa_piR_017430,hsa_piR_005176,hsa_piR_002328
cluster_876	hsa_piR_000924,hsa_piR_002664,hsa_piR_020248
cluster_877	hsa_piR_000038,hsa_piR_020423,hsa_piR_009726
cluster_878	hsa_piR_003829,hsa_piR_011837,hsa_piR_009527
cluster_879	hsa_piR_004229,hsa_piR_014341,hsa_piR_009008,hsa_piR_013907,hsa_piR_019738
cluster_880	hsa_piR_015133,hsa_piR_022750,hsa_piR_000333,hsa_piR_011541
cluster_881	hsa_piR_021078,hsa_piR_018322,hsa_piR_020418,hsa_piR_019854,hsa_piR_002672,hsa_piR_012735,hsa_piR_018398,hsa_piR_015117
cluster_882	hsa_piR_005184,hsa_piR_005500,hsa_piR_019265,hsa_piR_021975,hsa_piR_015183,hsa_piR_018468,hsa_piR_004238,hsa_piR_002920,hsa_piR_016119,hsa_piR_015087
cluster_883	hsa_piR_019954,hsa_piR_015670,hsa_piR_013891
cluster_884	hsa_piR_010126,hsa_piR_016274
cluster_885	hsa_piR_012752,hsa_piR_001551
cluster_886	hsa_piR_000935,hsa_piR_022318
cluster_887	hsa_piR_016614,hsa_piR_006467,hsa_piR_008136
cluster_888	hsa_piR_013179,hsa_piR_001996
cluster_889	hsa_piR_011395,hsa_piR_001369
cluster_890	hsa_piR_016801,hsa_piR_006310,hsa_piR_005795
cluster_891	hsa_piR_005537,hsa_piR_005538,hsa_piR_011833
cluster_892	hsa_piR_006284,hsa_piR_012421
cluster_893	hsa_piR_005301,hsa_piR_012825
cluster_894	hsa_piR_003453,hsa_piR_020761,hsa_piR_017636
cluster_895	hsa_piR_005621,hsa_piR_010001
cluster_896	hsa_piR_018387,hsa_piR_001693
cluster_897	hsa_piR_012030,hsa_piR_016695
cluster_898	hsa_piR_016470,hsa_piR_010385
cluster_899	hsa_piR_017127,hsa_piR_005133
cluster_900	hsa_piR_007912,hsa_piR_018653,hsa_piR_010560,hsa_piR_020065
cluster_901	hsa_piR_008133,hsa_piR_006457
cluster_902	hsa_piR_018109,hsa_piR_018013
cluster_903	hsa_piR_003348,hsa_piR_022737,hsa_piR_013538,hsa_piR_003498,hsa_piR_001686
cluster_904	hsa_piR_010866,hsa_piR_012251
cluster_905	hsa_piR_018384,hsa_piR_012683
cluster_906	hsa_piR_011614,hsa_piR_015922
cluster_907	hsa_piR_018282,hsa_piR_017980
cluster_908	hsa_piR_022657,hsa_piR_013209
cluster_909	hsa_piR_015422,hsa_piR_000372,hsa_piR_015697
cluster_910	hsa_piR_006727,hsa_piR_003392
cluster_911	hsa_piR_021821,hsa_piR_008223,hsa_piR_011762,hsa_piR_001993,hsa_piR_022440
cluster_912	hsa_piR_000952,hsa_piR_006710
cluster_913	hsa_piR_009697,hsa_piR_013999
cluster_914	hsa_piR_021821,hsa_piR_008223,hsa_piR_011762
cluster_915	hsa_piR_015482,hsa_piR_008534,hsa_piR_008135,hsa_piR_008221,hsa_piR_006458,hsa_piR_004636
cluster_916	hsa_piR_006580,hsa_piR_006999
cluster_917	hsa_piR_012432,hsa_piR_019123
cluster_918	hsa_piR_019545,hsa_piR_017053
cluster_919	hsa_piR_015197,hsa_piR_005917,hsa_piR_020339
cluster_920	hsa_piR_013625,hsa_piR_016047,hsa_piR_017329,hsa_piR_018927,hsa_piR_016299,hsa_piR_017558,hsa_piR_007906,hsa_piR_001244
cluster_921	hsa_piR_008134,hsa_piR_015372,hsa_piR_014622
cluster_922	hsa_piR_008973,hsa_piR_005491
cluster_923	hsa_piR_015197,hsa_piR_005917
cluster_924	hsa_piR_011915,hsa_piR_022722
cluster_925	hsa_piR_022853,hsa_piR_009750,hsa_piR_015648,hsa_piR_019655,hsa_piR_015170,hsa_piR_007152
cluster_926	hsa_piR_003134,hsa_piR_000617
cluster_927	hsa_piR_009005,hsa_piR_002473
cluster_928	hsa_piR_009560,hsa_piR_003896
cluster_929	hsa_piR_023311,hsa_piR_006401
cluster_930	hsa_piR_010521,hsa_piR_014000,hsa_piR_019017
cluster_931	hsa_piR_000839,hsa_piR_006185
cluster_932	hsa_piR_016850,hsa_piR_008557,hsa_piR_020235,hsa_piR_005497,hsa_piR_004817
cluster_933	hsa_piR_004697,hsa_piR_012475,hsa_piR_011635
cluster_934	hsa_piR_001710,hsa_piR_019000,hsa_piR_012245
cluster_935	hsa_piR_002771,hsa_piR_016613
cluster_936	hsa_piR_008224,hsa_piR_011763
cluster_937	hsa_piR_005636,hsa_piR_020238
cluster_938	hsa_piR_019872,hsa_piR_021884,hsa_piR_016582
cluster_939	hsa_piR_011813,hsa_piR_006502
cluster_940	hsa_piR_017127,hsa_piR_005133,hsa_piR_012830,hsa_piR_014869,hsa_piR_003517,hsa_piR_009231,hsa_piR_008555,hsa_piR_002354,hsa_piR_018132,hsa_piR_011589
cluster_941	hsa_piR_000319,hsa_piR_003048
cluster_942	hsa_piR_021354,hsa_piR_001307
cluster_943	hsa_piR_005328,hsa_piR_006399
cluster_944	hsa_piR_004792,hsa_piR_014391,hsa_piR_007368,hsa_piR_020683,hsa_piR_010578,hsa_piR_008874,hsa_piR_014656,hsa_piR_002317
cluster_945	hsa_piR_007856,hsa_piR_007104
cluster_946	hsa_piR_017700,hsa_piR_001289,hsa_piR_006336,hsa_piR_003968
cluster_947	hsa_piR_021365,hsa_piR_011410
cluster_948	hsa_piR_018319,hsa_piR_019638
cluster_949	hsa_piR_001702,hsa_piR_011428
cluster_950	hsa_piR_015205,hsa_piR_012373
cluster_951	hsa_piR_016093,hsa_piR_014833
cluster_952	hsa_piR_016268,hsa_piR_003029
cluster_953	hsa_piR_013676,hsa_piR_018781,hsa_piR_001616,hsa_piR_005006
cluster_954	hsa_piR_014233,hsa_piR_011603,hsa_piR_005383,hsa_piR_005597,hsa_piR_005015,hsa_piR_010934
cluster_955	hsa_piR_004678,hsa_piR_011378,hsa_piR_015539
cluster_956	hsa_piR_000486,hsa_piR_014112
cluster_957	hsa_piR_011997,hsa_piR_019126
cluster_958	hsa_piR_021554,hsa_piR_007949,hsa_piR_017148
cluster_959	hsa_piR_017366,hsa_piR_004875,hsa_piR_006034,hsa_piR_004881
cluster_960	hsa_piR_001081,hsa_piR_011713
cluster_961	hsa_piR_009274,hsa_piR_015120,hsa_piR_011957,hsa_piR_021149
cluster_962	hsa_piR_016872,hsa_piR_001291
cluster_963	hsa_piR_016340,hsa_piR_007765,hsa_piR_005894
cluster_964	hsa_piR_021778,hsa_piR_002001
cluster_965	hsa_piR_017728,hsa_piR_004348
cluster_966	hsa_piR_019086,hsa_piR_012394,hsa_piR_012396
cluster_967	hsa_piR_022582,hsa_piR_019188
cluster_968	hsa_piR_002154,hsa_piR_002190
cluster_969	hsa_piR_002154,hsa_piR_002190,hsa_piR_018406
cluster_970	hsa_piR_020675,hsa_piR_014704,hsa_piR_020933
cluster_971	hsa_piR_010108,hsa_piR_018187,hsa_piR_012944,hsa_piR_009049
cluster_972	hsa_piR_000513,hsa_piR_002063
cluster_973	hsa_piR_000096,hsa_piR_009770,hsa_piR_002734
cluster_974	hsa_piR_006805,hsa_piR_014701
cluster_975	hsa_piR_000498,hsa_piR_021221
cluster_976	hsa_piR_017299,hsa_piR_008039
cluster_977	hsa_piR_003081,hsa_piR_020653
cluster_978	hsa_piR_013249,hsa_piR_019392
cluster_979	hsa_piR_011277,hsa_piR_011239
cluster_980	hsa_piR_001486,hsa_piR_010409
cluster_981	hsa_piR_005776,hsa_piR_011308
cluster_982	hsa_piR_009206,hsa_piR_015324
cluster_983	hsa_piR_002350,hsa_piR_003422
cluster_984	hsa_piR_004661,hsa_piR_012035
cluster_985	hsa_piR_015179,hsa_piR_001447
cluster_986	hsa_piR_005649,hsa_piR_007741
cluster_987	hsa_piR_000526,hsa_piR_010770
cluster_988	hsa_piR_002087,hsa_piR_005477
cluster_989	hsa_piR_020212,hsa_piR_013793,hsa_piR_020508,hsa_piR_014184,hsa_piR_004149
cluster_990	hsa_piR_001427,hsa_piR_010800
cluster_991	hsa_piR_019108,hsa_piR_007334
cluster_992	hsa_piR_003560,hsa_piR_021722,hsa_piR_011072,hsa_piR_022351
cluster_993	hsa_piR_017959,hsa_piR_018601
cluster_994	hsa_piR_020762,hsa_piR_017747,hsa_piR_012862,hsa_piR_001397,hsa_piR_004520,hsa_piR_012848,hsa_piR_018411,hsa_piR_014618
cluster_995	hsa_piR_011274,hsa_piR_015870,hsa_piR_004626
cluster_996	hsa_piR_002977,hsa_piR_020651
cluster_997	hsa_piR_014414,hsa_piR_007349,hsa_piR_000293
cluster_998	hsa_piR_002930,hsa_piR_017958
cluster_999	hsa_piR_020591,hsa_piR_011256
cluster_1000	hsa_piR_020773,hsa_piR_012702
cluster_1001	hsa_piR_009567,hsa_piR_002827,hsa_piR_000139,hsa_piR_018976
cluster_1002	hsa_piR_021808,hsa_piR_019161
cluster_1003	hsa_piR_005671,hsa_piR_005247
cluster_1004	hsa_piR_003686,hsa_piR_013255
cluster_1005	hsa_piR_018602,hsa_piR_016419
cluster_1006	hsa_piR_003560,hsa_piR_021722
cluster_1007	hsa_piR_017180,hsa_piR_001203
cluster_1008	hsa_piR_012540,hsa_piR_018882
cluster_1009	hsa_piR_016446,hsa_piR_022902,hsa_piR_021980,hsa_piR_014735,hsa_piR_023250,hsa_piR_005121,hsa_piR_003151,hsa_piR_011644,hsa_piR_019089,hsa_piR_021928,hsa_piR_004673
cluster_1010	hsa_piR_010532,hsa_piR_016304
cluster_1011	hsa_piR_004850,hsa_piR_007455
cluster_1012	hsa_piR_012944,hsa_piR_009049
cluster_1013	hsa_piR_010616,hsa_piR_015652,hsa_piR_005665,hsa_piR_007061,hsa_piR_006563,hsa_piR_000119,hsa_piR_005852,hsa_piR_017932
cluster_1014	hsa_piR_000438,hsa_piR_005634,hsa_piR_017145,hsa_piR_000601
cluster_1015	hsa_piR_008829,hsa_piR_019683
cluster_1016	hsa_piR_020052,hsa_piR_000325,hsa_piR_008882
cluster_1017	hsa_piR_003900,hsa_piR_007174,hsa_piR_007340,hsa_piR_019658
cluster_1018	hsa_piR_001031,hsa_piR_004902,hsa_piR_010329,hsa_piR_006062,hsa_piR_015553,hsa_piR_018784,hsa_piR_023162
cluster_1019	hsa_piR_001191,hsa_piR_021045
cluster_1020	hsa_piR_014529,hsa_piR_011140,hsa_piR_021064,hsa_piR_002491
cluster_1021	hsa_piR_015787,hsa_piR_020783
cluster_1022	hsa_piR_004306,hsa_piR_022828,hsa_piR_003185
cluster_1023	hsa_piR_017552,hsa_piR_019398,hsa_piR_006574,hsa_piR_007469
cluster_1024	hsa_piR_017510,hsa_piR_013477
cluster_1025	hsa_piR_006910,hsa_piR_020741,hsa_piR_004083
cluster_1026	hsa_piR_012967,hsa_piR_002356,hsa_piR_014318
cluster_1027	hsa_piR_019111,hsa_piR_022033
cluster_1028	hsa_piR_014064,hsa_piR_010325
cluster_1029	hsa_piR_005126,hsa_piR_006683,hsa_piR_002039,hsa_piR_015813
cluster_1030	hsa_piR_016454,hsa_piR_004324,hsa_piR_002362
cluster_1031	hsa_piR_020416,hsa_piR_013470,hsa_piR_002874
cluster_1032	hsa_piR_012284,hsa_piR_010418
cluster_1033	hsa_piR_014967,hsa_piR_016050
cluster_1034	hsa_piR_000096,hsa_piR_009770,hsa_piR_002734
cluster_1035	hsa_piR_011616,hsa_piR_017759
cluster_1036	hsa_piR_004931,hsa_piR_020845
cluster_1037	hsa_piR_014755,hsa_piR_008131,hsa_piR_001607,hsa_piR_021560,hsa_piR_017871,hsa_piR_015043
cluster_1038	hsa_piR_021942,hsa_piR_016857,hsa_piR_012636,hsa_piR_008686
cluster_1039	hsa_piR_019481,hsa_piR_012951,hsa_piR_014465
cluster_1040	hsa_piR_006340,hsa_piR_017579,hsa_piR_002966
cluster_1041	hsa_piR_002109,hsa_piR_000507
cluster_1042	hsa_piR_017552,hsa_piR_019398
cluster_1043	hsa_piR_000244,hsa_piR_009790
cluster_1044	hsa_piR_012319,hsa_piR_015019,hsa_piR_016385,hsa_piR_015500,hsa_piR_009258,hsa_piR_001294
cluster_1045	hsa_piR_016077,hsa_piR_014556,hsa_piR_015360,hsa_piR_010641,hsa_piR_018222
cluster_1046	hsa_piR_023044,hsa_piR_021127,hsa_piR_007673
cluster_1047	hsa_piR_019577,hsa_piR_010309
cluster_1048	hsa_piR_017707,hsa_piR_022718
cluster_1049	hsa_piR_012540,hsa_piR_018882
cluster_1050	hsa_piR_003299,hsa_piR_021559,hsa_piR_001934,hsa_piR_014373,hsa_piR_005449
cluster_1051	hsa_piR_012067,hsa_piR_010445,hsa_piR_019602
cluster_1052	hsa_piR_020646,hsa_piR_008271
cluster_1053	hsa_piR_021351,hsa_piR_003051
cluster_1054	hsa_piR_006218,hsa_piR_022546,hsa_piR_018786,hsa_piR_011585,hsa_piR_008909,hsa_piR_018934
cluster_1055	hsa_piR_004078,hsa_piR_014980
cluster_1056	hsa_piR_012822,hsa_piR_020352,hsa_piR_013191,hsa_piR_019882
cluster_1057	hsa_piR_012319,hsa_piR_015019,hsa_piR_016385,hsa_piR_015500,hsa_piR_009258,hsa_piR_001294,hsa_piR_009245
cluster_1058	hsa_piR_006805,hsa_piR_014701,hsa_piR_014702
cluster_1059	hsa_piR_015801,hsa_piR_018469,hsa_piR_015297,hsa_piR_001354
cluster_1060	hsa_piR_002647,hsa_piR_018051,hsa_piR_017559,hsa_piR_018909
cluster_1061	hsa_piR_007991,hsa_piR_007884
cluster_1062	hsa_piR_008180,hsa_piR_018255,hsa_piR_020811
cluster_1063	hsa_piR_019182,hsa_piR_007403,hsa_piR_019499,hsa_piR_000358
cluster_1064	hsa_piR_001266,hsa_piR_013337
cluster_1065	hsa_piR_000541,hsa_piR_017159
cluster_1066	hsa_piR_009224,hsa_piR_003009,hsa_piR_019870,hsa_piR_010601,hsa_piR_015595,hsa_piR_001361,hsa_piR_017584,hsa_piR_010690
cluster_1067	hsa_piR_010108,hsa_piR_018187,hsa_piR_015059
cluster_1068	hsa_piR_019086,hsa_piR_012394,hsa_piR_012396
cluster_1069	hsa_piR_006010,hsa_piR_007921
cluster_1070	hsa_piR_010750,hsa_piR_011729
cluster_1071	hsa_piR_009348,hsa_piR_016693
cluster_1072	hsa_piR_013479,hsa_piR_005321,hsa_piR_002422
cluster_1073	hsa_piR_005558,hsa_piR_019470
cluster_1074	hsa_piR_004130,hsa_piR_006980
cluster_1075	hsa_piR_019086,hsa_piR_012394,hsa_piR_012396
cluster_1076	hsa_piR_001634,hsa_piR_004553
cluster_1077	hsa_piR_011334,hsa_piR_006015
cluster_1078	hsa_piR_013229,hsa_piR_006109
cluster_1079	hsa_piR_021705,hsa_piR_000604
cluster_1080	hsa_piR_004148,hsa_piR_014084
cluster_1081	hsa_piR_009736,hsa_piR_013131,hsa_piR_002976
cluster_1082	hsa_piR_022213,hsa_piR_021238,hsa_piR_023118
cluster_1083	hsa_piR_003698,hsa_piR_009315
cluster_1084	hsa_piR_010187,hsa_piR_011804
cluster_1085	hsa_piR_022418,hsa_piR_009312
cluster_1086	hsa_piR_014942,hsa_piR_014083,hsa_piR_004147
cluster_1087	hsa_piR_015586,hsa_piR_011282,hsa_piR_008343
cluster_1088	hsa_piR_011431,hsa_piR_009207,hsa_piR_010405
cluster_1089	hsa_piR_007901,hsa_piR_023190,hsa_piR_013134
cluster_1090	hsa_piR_009237,hsa_piR_001925
cluster_1091	hsa_piR_013197,hsa_piR_011761,hsa_piR_019298,hsa_piR_012333
cluster_1092	hsa_piR_007123,hsa_piR_019543
cluster_1093	hsa_piR_014393,hsa_piR_016477
cluster_1094	hsa_piR_006838,hsa_piR_012126
cluster_1095	hsa_piR_016467,hsa_piR_016466
cluster_1096	hsa_piR_001844,hsa_piR_009029
cluster_1097	hsa_piR_008756,hsa_piR_016758
cluster_1098	hsa_piR_004074,hsa_piR_017708
cluster_1099	hsa_piR_016749,hsa_piR_011146
cluster_1100	hsa_piR_003923,hsa_piR_019233,hsa_piR_012999
cluster_1101	hsa_piR_005564,hsa_piR_015535
cluster_1102	hsa_piR_004590,hsa_piR_009075
cluster_1103	hsa_piR_006913,hsa_piR_014470
cluster_1104	hsa_piR_011103,hsa_piR_004670,hsa_piR_005339
cluster_1105	hsa_piR_011240,hsa_piR_011392
cluster_1106	hsa_piR_003686,hsa_piR_013255
cluster_1107	hsa_piR_003560,hsa_piR_011072,hsa_piR_021722
cluster_1108	hsa_piR_012504,hsa_piR_005447
cluster_1109	hsa_piR_017566,hsa_piR_018267
cluster_1110	hsa_piR_003749,hsa_piR_020823
cluster_1111	hsa_piR_021551,hsa_piR_004733
cluster_1112	hsa_piR_005434,hsa_piR_001748,hsa_piR_012634,hsa_piR_004208,hsa_piR_002990,hsa_piR_023345
cluster_1113	hsa_piR_018515,hsa_piR_014384
cluster_1114	hsa_piR_000918,hsa_piR_017177
cluster_1115	hsa_piR_005106,hsa_piR_000303
cluster_1116	hsa_piR_002350,hsa_piR_003422
cluster_1117	hsa_piR_020695,hsa_piR_011161,hsa_piR_019572
cluster_1118	hsa_piR_001703,hsa_piR_007252
cluster_1119	hsa_piR_020042,hsa_piR_012997
cluster_1120	hsa_piR_023160,hsa_piR_007262
cluster_1121	hsa_piR_008684,hsa_piR_008651
cluster_1122	hsa_piR_009616,hsa_piR_019147
cluster_1123	hsa_piR_021808,hsa_piR_019161
cluster_1124	hsa_piR_004358,hsa_piR_021643
cluster_1125	hsa_piR_018504,hsa_piR_021075
cluster_1126	hsa_piR_000894,hsa_piR_001217
cluster_1127	hsa_piR_016014,hsa_piR_001931
cluster_1128	hsa_piR_011600,hsa_piR_004099,hsa_piR_000099
cluster_1129	hsa_piR_004685,hsa_piR_018402
cluster_1130	hsa_piR_022030,hsa_piR_009482
cluster_1131	hsa_piR_015605,hsa_piR_001274,hsa_piR_000664
cluster_1132	hsa_piR_014028,hsa_piR_016900
cluster_1133	hsa_piR_018017,hsa_piR_007862
cluster_1134	hsa_piR_023316,hsa_piR_007338
cluster_1135	hsa_piR_016054,hsa_piR_014060
cluster_1136	hsa_piR_010141,hsa_piR_011539
cluster_1137	hsa_piR_011631,hsa_piR_004394,hsa_piR_022415,hsa_piR_012195
cluster_1138	hsa_piR_002122,hsa_piR_004364
cluster_1139	hsa_piR_016645,hsa_piR_018901
cluster_1140	hsa_piR_019252,hsa_piR_020150,hsa_piR_001283
cluster_1141	hsa_piR_002600,hsa_piR_019423
cluster_1142	hsa_piR_022400,hsa_piR_011344
cluster_1143	hsa_piR_013584,hsa_piR_013569
cluster_1144	hsa_piR_002814,hsa_piR_003904
cluster_1145	hsa_piR_000836,hsa_piR_010194
cluster_1146	hsa_piR_014813,hsa_piR_015009
cluster_1147	hsa_piR_004116,hsa_piR_016012,hsa_piR_016381
cluster_1148	hsa_piR_012146,hsa_piR_016728
cluster_1149	hsa_piR_020041,hsa_piR_019925,hsa_piR_005156
cluster_1150	hsa_piR_012557,hsa_piR_016422,hsa_piR_001988,hsa_piR_014405,hsa_piR_015306,hsa_piR_002078,hsa_piR_001340,hsa_piR_008179
cluster_1151	hsa_piR_021694,hsa_piR_022093,hsa_piR_006205
cluster_1152	hsa_piR_009246,hsa_piR_012027
cluster_1153	hsa_piR_005663,hsa_piR_008143,hsa_piR_005539
cluster_1154	hsa_piR_000970,hsa_piR_011276
cluster_1155	hsa_piR_009461,hsa_piR_011552
cluster_1156	hsa_piR_012152,hsa_piR_000575
cluster_1157	hsa_piR_018825,hsa_piR_008825
cluster_1158	hsa_piR_022776,hsa_piR_004110,hsa_piR_000761,hsa_piR_007289,hsa_piR_002782
cluster_1159	hsa_piR_010394,hsa_piR_003530
cluster_1160	hsa_piR_013345,hsa_piR_022926
cluster_1161	hsa_piR_017640,hsa_piR_022379
cluster_1162	hsa_piR_017977,hsa_piR_017974,hsa_piR_021792
cluster_1163	hsa_piR_013885,hsa_piR_005683
cluster_1164	hsa_piR_022879,hsa_piR_012920
cluster_1165	hsa_piR_007498,hsa_piR_002679
cluster_1166	hsa_piR_019820,hsa_piR_016355,hsa_piR_000783
cluster_1167	hsa_piR_019820,hsa_piR_016355
cluster_1168	hsa_piR_015474,hsa_piR_019944
cluster_1169	hsa_piR_013537,hsa_piR_012712
cluster_1170	hsa_piR_002717,hsa_piR_002718
cluster_1171	hsa_piR_014398,hsa_piR_021938
cluster_1172	hsa_piR_005681,hsa_piR_001398
cluster_1173	hsa_piR_006957,hsa_piR_021053
cluster_1174	hsa_piR_012551,hsa_piR_003433
cluster_1175	hsa_piR_016854,hsa_piR_005028
cluster_1176	hsa_piR_018980,hsa_piR_011597
cluster_1177	hsa_piR_006368,hsa_piR_006369,hsa_piR_002223,hsa_piR_006367,hsa_piR_007098,hsa_piR_008862
cluster_1178	hsa_piR_007336,hsa_piR_011901
cluster_1179	hsa_piR_013330,hsa_piR_013331
cluster_1180	hsa_piR_000273,hsa_piR_023320
cluster_1181	hsa_piR_000384,hsa_piR_006445
cluster_1182	hsa_piR_021660,hsa_piR_003111
cluster_1183	hsa_piR_019844,hsa_piR_000776
cluster_1184	hsa_piR_017796,hsa_piR_002439
cluster_1185	hsa_piR_007138,hsa_piR_000377
cluster_1186	hsa_piR_006964,hsa_piR_019136,hsa_piR_015644
cluster_1187	hsa_piR_003171,hsa_piR_008925,hsa_piR_019583
cluster_1188	hsa_piR_010469,hsa_piR_014049
cluster_1189	hsa_piR_018191,hsa_piR_010167
cluster_1190	hsa_piR_005246,hsa_piR_021902
cluster_1191	hsa_piR_012468,hsa_piR_005886
cluster_1192	hsa_piR_023015,hsa_piR_011683
cluster_1193	hsa_piR_006439,hsa_piR_000357
cluster_1194	hsa_piR_010670,hsa_piR_002415,hsa_piR_020188
cluster_1195	hsa_piR_005872,hsa_piR_010137
cluster_1196	hsa_piR_006535,hsa_piR_019005
cluster_1197	hsa_piR_004927,hsa_piR_011754,hsa_piR_008200,hsa_piR_023049
cluster_1198	hsa_piR_011931,hsa_piR_015497
cluster_1199	hsa_piR_003871,hsa_piR_021719
cluster_1200	hsa_piR_013671,hsa_piR_001662,hsa_piR_012609,hsa_piR_005389,hsa_piR_014565
cluster_1201	hsa_piR_014728,hsa_piR_014927,hsa_piR_019255
cluster_1202	hsa_piR_001070,hsa_piR_014265,hsa_piR_009128,hsa_piR_001825,hsa_piR_010181
cluster_1203	hsa_piR_017118,hsa_piR_022175
cluster_1204	hsa_piR_001916,hsa_piR_017567
cluster_1205	hsa_piR_011706,hsa_piR_020082,hsa_piR_015785
cluster_1206	hsa_piR_005442,hsa_piR_008875,hsa_piR_017423
cluster_1207	hsa_piR_008094,hsa_piR_005572,hsa_piR_001732,hsa_piR_003564
cluster_1208	hsa_piR_015693,hsa_piR_006781
cluster_1209	hsa_piR_017363,hsa_piR_017785
cluster_1210	hsa_piR_012907,hsa_piR_004686
cluster_1211	hsa_piR_022766,hsa_piR_018155
cluster_1212	hsa_piR_017683,hsa_piR_003820
cluster_1213	hsa_piR_022346,hsa_piR_018093
cluster_1214	hsa_piR_003003,hsa_piR_002110,hsa_piR_017406
cluster_1215	hsa_piR_002639,hsa_piR_017497,hsa_piR_018810
cluster_1216	hsa_piR_019770,hsa_piR_002833
cluster_1217	hsa_piR_009166,hsa_piR_015391,hsa_piR_000156,hsa_piR_006041,hsa_piR_023094,hsa_piR_000031,hsa_piR_011927,hsa_piR_005001,hsa_piR_000326,hsa_piR_002836,hsa_piR_009326,hsa_piR_010027,hsa_piR_020242,hsa_piR_020170,hsa_piR_022314,hsa_piR_019364,hsa_piR_002515,hsa_piR_013520,hsa_piR_019538,hsa_piR_020086,hsa_piR_012020
cluster_1218	hsa_piR_006678,hsa_piR_004101,hsa_piR_014033,hsa_piR_004558
cluster_1219	hsa_piR_017270,hsa_piR_005123,hsa_piR_002826
cluster_1220	hsa_piR_013685,hsa_piR_006469
cluster_1221	hsa_piR_020825,hsa_piR_017934,hsa_piR_010248
cluster_1222	hsa_piR_009396,hsa_piR_022344,hsa_piR_016756,hsa_piR_001949,hsa_piR_015294,hsa_piR_000104,hsa_piR_010004,hsa_piR_008858
cluster_1223	hsa_piR_013386,hsa_piR_015569
cluster_1224	hsa_piR_011846,hsa_piR_011847,hsa_piR_011289,hsa_piR_005379,hsa_piR_017858,hsa_piR_019968,hsa_piR_020087
cluster_1225	hsa_piR_019964,hsa_piR_009334
cluster_1226	hsa_piR_013841,hsa_piR_006070
cluster_1227	hsa_piR_013510,hsa_piR_002795,hsa_piR_015061
cluster_1228	hsa_piR_021318,hsa_piR_019296,hsa_piR_007102,hsa_piR_014286,hsa_piR_017331
cluster_1229	hsa_piR_019162,hsa_piR_009024
cluster_1230	hsa_piR_009803,hsa_piR_000673,hsa_piR_009318,hsa_piR_009866,hsa_piR_012429
cluster_1231	hsa_piR_022353,hsa_piR_010855
cluster_1232	hsa_piR_002834,hsa_piR_004093
cluster_1233	hsa_piR_013965,hsa_piR_008790,hsa_piR_009002,hsa_piR_015661,hsa_piR_003649,hsa_piR_017870,hsa_piR_007165,hsa_piR_007634,hsa_piR_018097,hsa_piR_001060,hsa_piR_007875,hsa_piR_015237,hsa_piR_012391
cluster_1234	hsa_piR_012880,hsa_piR_016815
cluster_1235	hsa_piR_012668,hsa_piR_006734,hsa_piR_015628
cluster_1236	hsa_piR_006337,hsa_piR_001047
cluster_1237	hsa_piR_008588,hsa_piR_005298,hsa_piR_023050,hsa_piR_004949
cluster_1238	hsa_piR_004745,hsa_piR_017765,hsa_piR_019852,hsa_piR_014646
cluster_1239	hsa_piR_007267,hsa_piR_009679
cluster_1240	hsa_piR_011124,hsa_piR_002249
cluster_1241	hsa_piR_000535,hsa_piR_016884,hsa_piR_007300,hsa_piR_000534,hsa_piR_001071,hsa_piR_020546
cluster_1242	hsa_piR_015384,hsa_piR_016010,hsa_piR_012661
cluster_1243	hsa_piR_017592,hsa_piR_018801,hsa_piR_010639
cluster_1244	hsa_piR_012309,hsa_piR_017325,hsa_piR_001434,hsa_piR_023258
cluster_1245	hsa_piR_002182,hsa_piR_004973,hsa_piR_003034
cluster_1246	hsa_piR_011608,hsa_piR_022250
cluster_1247	hsa_piR_006859,hsa_piR_015977
cluster_1248	hsa_piR_020648,hsa_piR_015546
cluster_1249	hsa_piR_006900,hsa_piR_000860,hsa_piR_019405
cluster_1250	hsa_piR_009886,hsa_piR_022771,hsa_piR_010923
cluster_1251	hsa_piR_018025,hsa_piR_000571,hsa_piR_013739,hsa_piR_015478
cluster_1252	hsa_piR_022067,hsa_piR_009681,hsa_piR_012895
cluster_1253	hsa_piR_015091,hsa_piR_009807,hsa_piR_001889,hsa_piR_018162
cluster_1254	hsa_piR_018452,hsa_piR_013278,hsa_piR_004357
cluster_1255	hsa_piR_016220,hsa_piR_018362,hsa_piR_018067
cluster_1256	hsa_piR_014787,hsa_piR_004561,hsa_piR_017937,hsa_piR_012806,hsa_piR_005672,hsa_piR_011894,hsa_piR_009524,hsa_piR_008277
cluster_1257	hsa_piR_012787,hsa_piR_019592,hsa_piR_018403
cluster_1258	hsa_piR_017675,hsa_piR_007604
cluster_1259	hsa_piR_018383,hsa_piR_000336
cluster_1260	hsa_piR_022364,hsa_piR_014062,hsa_piR_021362,hsa_piR_020411,hsa_piR_013462,hsa_piR_023322,hsa_piR_012044
cluster_1261	hsa_piR_017004,hsa_piR_020081,hsa_piR_010849
cluster_1262	hsa_piR_012748,hsa_piR_023107
cluster_1263	hsa_piR_001269,hsa_piR_012641
cluster_1264	hsa_piR_003611,hsa_piR_004695,hsa_piR_015462,hsa_piR_008654,hsa_piR_013950
cluster_1265	hsa_piR_022215,hsa_piR_007016,hsa_piR_021447
cluster_1266	hsa_piR_004389,hsa_piR_004388
cluster_1267	hsa_piR_004386,hsa_piR_022241,hsa_piR_018763
cluster_1268	hsa_piR_013811,hsa_piR_007391,hsa_piR_006500,hsa_piR_010622
cluster_1269	hsa_piR_020029,hsa_piR_006365,hsa_piR_008811,hsa_piR_005836,hsa_piR_008692
cluster_1270	hsa_piR_008883,hsa_piR_000246,hsa_piR_000328,hsa_piR_006413,hsa_piR_021703
cluster_1271	hsa_piR_003813,hsa_piR_009526
cluster_1272	hsa_piR_011357,hsa_piR_018089,hsa_piR_004477
cluster_1273	hsa_piR_011857,hsa_piR_018413
cluster_1274	hsa_piR_008157,hsa_piR_019302
cluster_1275	hsa_piR_022462,hsa_piR_002272
cluster_1276	hsa_piR_013173,hsa_piR_005134
cluster_1277	hsa_piR_012792,hsa_piR_005311
cluster_1278	hsa_piR_016611,hsa_piR_006827
cluster_1279	hsa_piR_023070,hsa_piR_002729,hsa_piR_016788,hsa_piR_006921,hsa_piR_002240
cluster_1280	hsa_piR_008957,hsa_piR_002185
cluster_1281	hsa_piR_008212,hsa_piR_018815
cluster_1282	hsa_piR_009739,hsa_piR_006769,hsa_piR_001233
cluster_1283	hsa_piR_000788,hsa_piR_008745,hsa_piR_019024
cluster_1284	hsa_piR_005976,hsa_piR_003740,hsa_piR_005077,hsa_piR_006490
cluster_1285	hsa_piR_019429,hsa_piR_012122
cluster_1286	hsa_piR_009143,hsa_piR_010193
cluster_1287	hsa_piR_019163,hsa_piR_002837,hsa_piR_009327,hsa_piR_002838,hsa_piR_000920,hsa_piR_017547
cluster_1288	hsa_piR_008540,hsa_piR_003507
cluster_1289	hsa_piR_013489,hsa_piR_018478
cluster_1290	hsa_piR_013841,hsa_piR_006070,hsa_piR_021869,hsa_piR_018340,hsa_piR_019528,hsa_piR_016579
cluster_1291	hsa_piR_010869,hsa_piR_014652,hsa_piR_016513
cluster_1292	hsa_piR_019761,hsa_piR_020693
cluster_1293	hsa_piR_015612,hsa_piR_013628,hsa_piR_005864
cluster_1294	hsa_piR_005499,hsa_piR_004870,hsa_piR_014175
cluster_1295	hsa_piR_014988,hsa_piR_016098,hsa_piR_012764
cluster_1296	hsa_piR_015890,hsa_piR_010974
cluster_1297	hsa_piR_021921,hsa_piR_003126,hsa_piR_015398,hsa_piR_005101
cluster_1298	hsa_piR_014821,hsa_piR_005238
cluster_1299	hsa_piR_019667,hsa_piR_017560,hsa_piR_018595,hsa_piR_004876,hsa_piR_020836,hsa_piR_018796,hsa_piR_005029,hsa_piR_014981,hsa_piR_014253,hsa_piR_016165
cluster_1300	hsa_piR_002755,hsa_piR_016541,hsa_piR_015243
cluster_1301	hsa_piR_023021,hsa_piR_015233
cluster_1302	hsa_piR_000456,hsa_piR_021691
cluster_1303	hsa_piR_009948,hsa_piR_014297
cluster_1304	hsa_piR_022670,hsa_piR_006348
cluster_1305	hsa_piR_015234,hsa_piR_017527,hsa_piR_013494,hsa_piR_021689
cluster_1306	hsa_piR_006293,hsa_piR_016109
cluster_1307	hsa_piR_023147,hsa_piR_003110,hsa_piR_014494,hsa_piR_015396,hsa_piR_000582,hsa_piR_015389,hsa_piR_009539
cluster_1308	hsa_piR_010941,hsa_piR_021313,hsa_piR_023284,hsa_piR_021139,hsa_piR_012061
cluster_1309	hsa_piR_005511,hsa_piR_014820
cluster_1310	hsa_piR_000195,hsa_piR_008595
cluster_1311	hsa_piR_021867,hsa_piR_011454
cluster_1312	hsa_piR_008963,hsa_piR_010613
cluster_1313	hsa_piR_005250,hsa_piR_022536
cluster_1314	hsa_piR_017032,hsa_piR_008821,hsa_piR_000527,hsa_piR_010266,hsa_piR_011135,hsa_piR_005267,hsa_piR_002142,hsa_piR_006166,hsa_piR_007589,hsa_piR_010847,hsa_piR_004228
cluster_1315	hsa_piR_017268,hsa_piR_006364
cluster_1316	hsa_piR_014601,hsa_piR_000337,hsa_piR_015608,hsa_piR_006590,hsa_piR_009147,hsa_piR_020228,hsa_piR_011212
cluster_1317	hsa_piR_016872,hsa_piR_001291
cluster_1318	hsa_piR_006785,hsa_piR_021877
cluster_1319	hsa_piR_021312,hsa_piR_021309
cluster_1320	hsa_piR_009060,hsa_piR_000611,hsa_piR_009917
cluster_1321	hsa_piR_000870,hsa_piR_000100
cluster_1322	hsa_piR_011326,hsa_piR_011711,hsa_piR_016885,hsa_piR_020295
cluster_1323	hsa_piR_018385,hsa_piR_003183
cluster_1324	hsa_piR_018271,hsa_piR_005373
cluster_1325	hsa_piR_017985,hsa_piR_000764,hsa_piR_007801,hsa_piR_021740,hsa_piR_023167
cluster_1326	hsa_piR_007058,hsa_piR_019604
cluster_1327	hsa_piR_016598,hsa_piR_022180,hsa_piR_006124,hsa_piR_000917,hsa_piR_016200
cluster_1328	hsa_piR_005925,hsa_piR_014553,hsa_piR_008853
cluster_1329	hsa_piR_002702,hsa_piR_001175
cluster_1330	hsa_piR_013406,hsa_piR_004495
cluster_1331	hsa_piR_019524,hsa_piR_000440,hsa_piR_000942,hsa_piR_006390,hsa_piR_003360,hsa_piR_015342
cluster_1332	hsa_piR_011102,hsa_piR_012108,hsa_piR_005331
cluster_1333	hsa_piR_005595,hsa_piR_006541
cluster_1334	hsa_piR_019215,hsa_piR_007207
cluster_1335	hsa_piR_008715,hsa_piR_004091,hsa_piR_020872,hsa_piR_005192
cluster_1336	hsa_piR_012798,hsa_piR_012522
cluster_1337	hsa_piR_012291,hsa_piR_018499,hsa_piR_019594,hsa_piR_019329,hsa_piR_006371,hsa_piR_020731,hsa_piR_014945,hsa_piR_002509,hsa_piR_014131
cluster_1338	hsa_piR_023293,hsa_piR_017317
cluster_1339	hsa_piR_019415,hsa_piR_019049
cluster_1340	hsa_piR_004481,hsa_piR_021323
cluster_1341	hsa_piR_002404,hsa_piR_012590,hsa_piR_013661,hsa_piR_016785
cluster_1342	hsa_piR_009803,hsa_piR_000673,hsa_piR_009318
cluster_1343	hsa_piR_006231,hsa_piR_012570
cluster_1344	hsa_piR_011167,hsa_piR_012127,hsa_piR_016063
cluster_1345	hsa_piR_021738,hsa_piR_003884
cluster_1346	hsa_piR_018376,hsa_piR_020682,hsa_piR_000696,hsa_piR_017049,hsa_piR_017744,hsa_piR_006798
cluster_1347	hsa_piR_001131,hsa_piR_022956
cluster_1348	hsa_piR_017439,hsa_piR_003071
cluster_1349	hsa_piR_003812,hsa_piR_011168
cluster_1350	hsa_piR_016741,hsa_piR_002094
cluster_1351	hsa_piR_016534,hsa_piR_005570
cluster_1352	hsa_piR_018630,hsa_piR_002746,hsa_piR_016323
cluster_1353	hsa_piR_021093,hsa_piR_022933
cluster_1354	hsa_piR_009380,hsa_piR_008890
cluster_1355	hsa_piR_006645,hsa_piR_010336
cluster_1356	hsa_piR_007753,hsa_piR_016979,hsa_piR_014125,hsa_piR_000727,hsa_piR_007715
cluster_1357	hsa_piR_000375,hsa_piR_018016
cluster_1358	hsa_piR_015786,hsa_piR_006504,hsa_piR_000517
cluster_1359	hsa_piR_004199,hsa_piR_007822
cluster_1360	hsa_piR_003133,hsa_piR_011194
cluster_1361	hsa_piR_014841,hsa_piR_014065,hsa_piR_023309,hsa_piR_011211,hsa_piR_021273
cluster_1362	hsa_piR_021321,hsa_piR_023352
cluster_1363	hsa_piR_004888,hsa_piR_022833
cluster_1364	hsa_piR_020478,hsa_piR_019060
cluster_1365	hsa_piR_006368,hsa_piR_006367,hsa_piR_009192,hsa_piR_008862
cluster_1366	hsa_piR_006042,hsa_piR_000919,hsa_piR_017546,hsa_piR_002835
cluster_1367	hsa_piR_020571,hsa_piR_020422
cluster_1368	hsa_piR_009067,hsa_piR_004695,hsa_piR_017065,hsa_piR_017507,hsa_piR_012469
cluster_1369	hsa_piR_019362,hsa_piR_000741
cluster_1370	hsa_piR_000845,hsa_piR_010167,hsa_piR_020873
cluster_1371	hsa_piR_021313,hsa_piR_023284
cluster_1372	hsa_piR_022669,hsa_piR_004696
cluster_1373	hsa_piR_023312,hsa_piR_000077,hsa_piR_012801,hsa_piR_008407
cluster_1374	hsa_piR_003915,hsa_piR_000034
cluster_1375	hsa_piR_004298,hsa_piR_019894
cluster_1376	hsa_piR_021091,hsa_piR_019899,hsa_piR_019749,hsa_piR_011130,hsa_piR_007416
cluster_1377	hsa_piR_008375,hsa_piR_005599
cluster_1378	hsa_piR_004216,hsa_piR_019584
cluster_1379	hsa_piR_021301,hsa_piR_013632
cluster_1380	hsa_piR_013641,hsa_piR_015633
cluster_1381	hsa_piR_015593,hsa_piR_001661
cluster_1382	hsa_piR_007366,hsa_piR_019321,hsa_piR_018581
cluster_1383	hsa_piR_020114,hsa_piR_012008
cluster_1384	hsa_piR_022576,hsa_piR_004740
cluster_1385	hsa_piR_010650,hsa_piR_002081,hsa_piR_001241
cluster_1386	hsa_piR_009832,hsa_piR_014368
cluster_1387	hsa_piR_020960,hsa_piR_009138,hsa_piR_022244
cluster_1388	hsa_piR_000968,hsa_piR_019877
cluster_1389	hsa_piR_013892,hsa_piR_009007
cluster_1390	hsa_piR_022227,hsa_piR_022314
cluster_1391	hsa_piR_006885,hsa_piR_011722
cluster_1392	hsa_piR_021852,hsa_piR_010490
cluster_1393	hsa_piR_019279,hsa_piR_007520,hsa_piR_010976
cluster_1394	hsa_piR_011463,hsa_piR_021718,hsa_piR_005426
cluster_1395	hsa_piR_017563,hsa_piR_017203,hsa_piR_021404,hsa_piR_005169,hsa_piR_011026,hsa_piR_008288,hsa_piR_003503,hsa_piR_005440
cluster_1396	hsa_piR_019513,hsa_piR_016519
cluster_1397	hsa_piR_014100,hsa_piR_018498
cluster_1398	hsa_piR_017289,hsa_piR_019867,hsa_piR_021603,hsa_piR_013168
cluster_1399	hsa_piR_019466,hsa_piR_004211
cluster_1400	hsa_piR_017767,hsa_piR_008640,hsa_piR_015623,hsa_piR_007378,hsa_piR_007898
cluster_1401	hsa_piR_010286,hsa_piR_012968,hsa_piR_000154
cluster_1402	hsa_piR_019352,hsa_piR_022762
cluster_1403	hsa_piR_005617,hsa_piR_018138,hsa_piR_006990
cluster_1404	hsa_piR_010406,hsa_piR_012571,hsa_piR_020749
cluster_1405	hsa_piR_022670,hsa_piR_006348,hsa_piR_014660
cluster_1406	hsa_piR_020304,hsa_piR_005072,hsa_piR_019748
cluster_1407	hsa_piR_016840,hsa_piR_015642
cluster_1408	hsa_piR_015074,hsa_piR_016560
cluster_1409	hsa_piR_006797,hsa_piR_012038,hsa_piR_006103,hsa_piR_007967,hsa_piR_018310,hsa_piR_012171,hsa_piR_020147
cluster_1410	hsa_piR_015080,hsa_piR_015081,hsa_piR_017347
cluster_1411	hsa_piR_014205,hsa_piR_015291
cluster_1412	hsa_piR_004853,hsa_piR_011151
cluster_1413	hsa_piR_005925,hsa_piR_014553,hsa_piR_008853,hsa_piR_009603
cluster_1414	hsa_piR_022153,hsa_piR_010567,hsa_piR_017215
cluster_1415	hsa_piR_000513,hsa_piR_002063
cluster_1416	hsa_piR_001431,hsa_piR_008570
cluster_1417	hsa_piR_017882,hsa_piR_005587
cluster_1418	hsa_piR_012572,hsa_piR_012186,hsa_piR_002529
cluster_1419	hsa_piR_014601,hsa_piR_000337,hsa_piR_015608,hsa_piR_006590,hsa_piR_009147,hsa_piR_020228
cluster_1420	hsa_piR_012215,hsa_piR_006095,hsa_piR_014461
cluster_1421	hsa_piR_001507,hsa_piR_013659
cluster_1422	hsa_piR_003501,hsa_piR_018375
cluster_1423	hsa_piR_010278,hsa_piR_005326
cluster_1424	hsa_piR_019532,hsa_piR_012275
cluster_1425	hsa_piR_001629,hsa_piR_001430
cluster_1426	hsa_piR_000096,hsa_piR_002734
cluster_1427	hsa_piR_001239,hsa_piR_010513
cluster_1428	hsa_piR_015035,hsa_piR_018574,hsa_piR_019157,hsa_piR_014924,hsa_piR_007958,hsa_piR_018099
cluster_1429	hsa_piR_016985,hsa_piR_020426,hsa_piR_004999,hsa_piR_013519,hsa_piR_020161,hsa_piR_020162
cluster_1430	hsa_piR_019761,hsa_piR_020693,hsa_piR_017499
cluster_1431	hsa_piR_009562,hsa_piR_018533,hsa_piR_001789
cluster_1432	hsa_piR_014110,hsa_piR_002276
cluster_1433	hsa_piR_005305,hsa_piR_016217,hsa_piR_002489,hsa_piR_008578,hsa_piR_020715,hsa_piR_023181,hsa_piR_001055,hsa_piR_004660
cluster_1434	hsa_piR_019613,hsa_piR_008766,hsa_piR_020554,hsa_piR_016730,hsa_piR_002302,hsa_piR_019143
cluster_1435	hsa_piR_014592,hsa_piR_009203,hsa_piR_002451,hsa_piR_006767,hsa_piR_011279,hsa_piR_003215,hsa_piR_004519
cluster_1436	hsa_piR_012919,hsa_piR_017006
cluster_1437	hsa_piR_000455,hsa_piR_023194
cluster_1438	hsa_piR_006404,hsa_piR_000903
cluster_1439	hsa_piR_002183,hsa_piR_009030
cluster_1440	hsa_piR_011873,hsa_piR_014474,hsa_piR_019254,hsa_piR_005802
cluster_1441	hsa_piR_013671,hsa_piR_001662,hsa_piR_012609,hsa_piR_005389
cluster_1442	hsa_piR_014264,hsa_piR_012525
cluster_1443	hsa_piR_016301,hsa_piR_005151
cluster_1444	hsa_piR_004905,hsa_piR_017783
cluster_1445	hsa_piR_014031,hsa_piR_001445
cluster_1446	hsa_piR_005739,hsa_piR_000717
cluster_1447	hsa_piR_018706,hsa_piR_008564,hsa_piR_006993,hsa_piR_001133,hsa_piR_014877,hsa_piR_018561,hsa_piR_012082
cluster_1448	hsa_piR_005601,hsa_piR_011177,hsa_piR_013395,hsa_piR_007036
cluster_1449	hsa_piR_005000,hsa_piR_000083,hsa_piR_020427
cluster_1450	hsa_piR_003432,hsa_piR_013260
cluster_1451	hsa_piR_016409,hsa_piR_002223,hsa_piR_016408,hsa_piR_014551
cluster_1452	hsa_piR_012352,hsa_piR_017461,hsa_piR_009765,hsa_piR_007581,hsa_piR_004538,hsa_piR_016280
cluster_1453	hsa_piR_015945,hsa_piR_001980
cluster_1454	hsa_piR_012608,hsa_piR_021432
cluster_1455	hsa_piR_019165,hsa_piR_017672
cluster_1456	hsa_piR_000642,hsa_piR_003030,hsa_piR_017179,hsa_piR_009220,hsa_piR_010270
cluster_1457	hsa_piR_005814,hsa_piR_003390,hsa_piR_020663,hsa_piR_016905
cluster_1458	hsa_piR_009990,hsa_piR_007098,hsa_piR_019939,hsa_piR_020724,hsa_piR_018535
cluster_1459	hsa_piR_018675,hsa_piR_018523,hsa_piR_014541
cluster_1460	hsa_piR_015972,hsa_piR_013195
cluster_1461	hsa_piR_003350,hsa_piR_020064,hsa_piR_016380,hsa_piR_008509,hsa_piR_007255,hsa_piR_011741,hsa_piR_007637
cluster_1462	hsa_piR_006055,hsa_piR_016041
cluster_1463	hsa_piR_011448,hsa_piR_004544,hsa_piR_003069
cluster_1464	hsa_piR_008850,hsa_piR_000821
cluster_1465	hsa_piR_015258,hsa_piR_005921,hsa_piR_005457
cluster_1466	hsa_piR_020019,hsa_piR_002577
cluster_1467	hsa_piR_022356,hsa_piR_004484,hsa_piR_011775,hsa_piR_017200,hsa_piR_002510
cluster_1468	hsa_piR_019294,hsa_piR_007484,hsa_piR_022795
cluster_1469	hsa_piR_000710,hsa_piR_019027
cluster_1470	hsa_piR_018606,hsa_piR_021934
cluster_1471	hsa_piR_004084,hsa_piR_016704
cluster_1472	hsa_piR_017235,hsa_piR_003514,hsa_piR_004880,hsa_piR_000807,hsa_piR_022349
cluster_1473	hsa_piR_006187,hsa_piR_018925
cluster_1474	hsa_piR_009550,hsa_piR_015954,hsa_piR_000849,hsa_piR_015131
cluster_1475	hsa_piR_013356,hsa_piR_002127
cluster_1476	hsa_piR_007203,hsa_piR_005004
cluster_1477	hsa_piR_016962,hsa_piR_000120,hsa_piR_013110
cluster_1478	hsa_piR_010595,hsa_piR_019652
cluster_1479	hsa_piR_015392,hsa_piR_005032
cluster_1480	hsa_piR_010991,hsa_piR_001228,hsa_piR_007668,hsa_piR_009452,hsa_piR_019928,hsa_piR_019333,hsa_piR_003582
cluster_1481	hsa_piR_020163,hsa_piR_020771
cluster_1482	hsa_piR_008846,hsa_piR_018973,hsa_piR_019948
cluster_1483	hsa_piR_012944,hsa_piR_009049
cluster_1484	hsa_piR_005284,hsa_piR_002762,hsa_piR_010867
cluster_1485	hsa_piR_019026,hsa_piR_010825
cluster_1486	hsa_piR_017468,hsa_piR_022841,hsa_piR_002222,hsa_piR_004170
cluster_1487	hsa_piR_002845,hsa_piR_007425
cluster_1488	hsa_piR_006090,hsa_piR_004577
cluster_1489	hsa_piR_002115,hsa_piR_004466,hsa_piR_016779,hsa_piR_017031,hsa_piR_016778,hsa_piR_004442,hsa_piR_004465,hsa_piR_005483
cluster_1490	hsa_piR_005787,hsa_piR_020254,hsa_piR_012773,hsa_piR_009810,hsa_piR_022327,hsa_piR_003244,hsa_piR_005723,hsa_piR_010068,hsa_piR_005549
cluster_1491	hsa_piR_003572,hsa_piR_018500
cluster_1492	hsa_piR_005954,hsa_piR_013072
cluster_1493	hsa_piR_005464,hsa_piR_018843,hsa_piR_012224,hsa_piR_003706
cluster_1494	hsa_piR_017320,hsa_piR_021303
cluster_1495	hsa_piR_022955,hsa_piR_022362,hsa_piR_013947
cluster_1496	hsa_piR_020080,hsa_piR_017188,hsa_piR_010681
cluster_1497	hsa_piR_016624,hsa_piR_022316,hsa_piR_011480,hsa_piR_006089,hsa_piR_005720,hsa_piR_005342,hsa_piR_010055
cluster_1498	hsa_piR_012052,hsa_piR_017540,hsa_piR_003979,hsa_piR_004270
cluster_1499	hsa_piR_015130,hsa_piR_020098,hsa_piR_011909
cluster_1500	hsa_piR_004007,hsa_piR_021500,hsa_piR_021039,hsa_piR_022021
cluster_1501	hsa_piR_019916,hsa_piR_013219,hsa_piR_007701
cluster_1502	hsa_piR_009457,hsa_piR_003939,hsa_piR_009485,hsa_piR_011825
cluster_1503	hsa_piR_001922,hsa_piR_002108
cluster_1504	hsa_piR_021748,hsa_piR_006131,hsa_piR_008913,hsa_piR_004837,hsa_piR_010588,hsa_piR_018276,hsa_piR_013043,hsa_piR_011164,hsa_piR_020902,hsa_piR_019839
cluster_1505	hsa_piR_001819,hsa_piR_003295
cluster_1506	hsa_piR_000620,hsa_piR_013501
cluster_1507	hsa_piR_011619,hsa_piR_003073
cluster_1508	hsa_piR_009975,hsa_piR_007205
cluster_1509	hsa_piR_008898,hsa_piR_008897
cluster_1510	hsa_piR_015394,hsa_piR_016916
cluster_1511	hsa_piR_022226,hsa_piR_022051,hsa_piR_008970,hsa_piR_014827
cluster_1512	hsa_piR_018147,hsa_piR_020535,hsa_piR_008743
cluster_1513	hsa_piR_016962,hsa_piR_000120
cluster_1514	hsa_piR_016592,hsa_piR_006460,hsa_piR_001793
cluster_1515	hsa_piR_004518,hsa_piR_017090,hsa_piR_004434
cluster_1516	hsa_piR_018742,hsa_piR_002535
cluster_1517	hsa_piR_011482,hsa_piR_022373
cluster_1518	hsa_piR_016544,hsa_piR_018709
cluster_1519	hsa_piR_017109,hsa_piR_012794,hsa_piR_018472,hsa_piR_005839
cluster_1520	hsa_piR_012948,hsa_piR_004836
cluster_1521	hsa_piR_019286,hsa_piR_011929,hsa_piR_019999,hsa_piR_020006,hsa_piR_020088
cluster_1522	hsa_piR_014828,hsa_piR_007254
cluster_1523	hsa_piR_011339,hsa_piR_014053,hsa_piR_003235
cluster_1524	hsa_piR_018977,hsa_piR_006389
cluster_1525	hsa_piR_004998,hsa_piR_019693,hsa_piR_015210,hsa_piR_019121,hsa_piR_010083
cluster_1526	hsa_piR_000790,hsa_piR_019902
cluster_1527	hsa_piR_008123,hsa_piR_003338
cluster_1528	hsa_piR_009399,hsa_piR_000943,hsa_piR_010717
cluster_1529	hsa_piR_022388,hsa_piR_014331,hsa_piR_009242
cluster_1530	hsa_piR_000957,hsa_piR_019783,hsa_piR_004295,hsa_piR_012013
cluster_1531	hsa_piR_007680,hsa_piR_004102
cluster_1532	hsa_piR_008393,hsa_piR_002965,hsa_piR_005899
cluster_1533	hsa_piR_019779,hsa_piR_010249
cluster_1534	hsa_piR_010011,hsa_piR_001064,hsa_piR_018175,hsa_piR_020069
cluster_1535	hsa_piR_022704,hsa_piR_003986,hsa_piR_021393
cluster_1536	hsa_piR_004213,hsa_piR_018538,hsa_piR_004214
cluster_1537	hsa_piR_000211,hsa_piR_021364
cluster_1538	hsa_piR_005736,hsa_piR_006595,hsa_piR_005415,hsa_piR_004732,hsa_piR_010356
cluster_1539	hsa_piR_002628,hsa_piR_000146
cluster_1540	hsa_piR_003506,hsa_piR_006851
cluster_1541	hsa_piR_014031,hsa_piR_001445,hsa_piR_002854
cluster_1542	hsa_piR_010116,hsa_piR_018188
cluster_1543	hsa_piR_013521,hsa_piR_016987,hsa_piR_005069
cluster_1544	hsa_piR_009671,hsa_piR_020063,hsa_piR_007001,hsa_piR_013464,hsa_piR_004622
cluster_1545	hsa_piR_002962,hsa_piR_019727
cluster_1546	hsa_piR_023176,hsa_piR_011505
cluster_1547	hsa_piR_017967,hsa_piR_014035,hsa_piR_003289,hsa_piR_017620
cluster_1548	hsa_piR_003457,hsa_piR_018524
cluster_1549	hsa_piR_022815,hsa_piR_007508
cluster_1550	hsa_piR_014995,hsa_piR_000739,hsa_piR_021874,hsa_piR_003708
cluster_1551	hsa_piR_013702,hsa_piR_004867
cluster_1552	hsa_piR_013525,hsa_piR_015393
cluster_1553	hsa_piR_004684,hsa_piR_003004,hsa_piR_004576,hsa_piR_004579
cluster_1554	hsa_piR_018327,hsa_piR_023090,hsa_piR_012304
cluster_1555	hsa_piR_009429,hsa_piR_013824
cluster_1556	hsa_piR_012516,hsa_piR_018348
cluster_1557	hsa_piR_001943,hsa_piR_020630
cluster_1558	hsa_piR_010059,hsa_piR_019879
cluster_1559	hsa_piR_016187,hsa_piR_021865
cluster_1560	hsa_piR_005552,hsa_piR_006057,hsa_piR_001964,hsa_piR_005464,hsa_piR_018843,hsa_piR_012224,hsa_piR_003706,hsa_piR_013061
cluster_1561	hsa_piR_008385,hsa_piR_015751
cluster_1562	hsa_piR_019037,hsa_piR_021418
cluster_1563	hsa_piR_008266,hsa_piR_017344,hsa_piR_011518,hsa_piR_011507
cluster_1564	hsa_piR_020372,hsa_piR_000359
cluster_1565	hsa_piR_021327,hsa_piR_021972
cluster_1566	hsa_piR_012181,hsa_piR_016382
cluster_1567	hsa_piR_011068,hsa_piR_017712
cluster_1568	hsa_piR_001001,hsa_piR_019287,hsa_piR_013202
cluster_1569	hsa_piR_018505,hsa_piR_014169
cluster_1570	hsa_piR_021002,hsa_piR_010380
cluster_1571	hsa_piR_010656,hsa_piR_018510,hsa_piR_008475,hsa_piR_019558,hsa_piR_001966,hsa_piR_018465
cluster_1572	hsa_piR_006370,hsa_piR_013368
cluster_1573	hsa_piR_006125,hsa_piR_001880,hsa_piR_004582
cluster_1574	hsa_piR_003736,hsa_piR_012330
cluster_1575	hsa_piR_022647,hsa_piR_018610
cluster_1576	hsa_piR_003743,hsa_piR_009176
cluster_1577	hsa_piR_023033,hsa_piR_021402
cluster_1578	hsa_piR_021112,hsa_piR_009427,hsa_piR_018461,hsa_piR_020649,hsa_piR_022560
cluster_1579	hsa_piR_000270,hsa_piR_019690
cluster_1580	hsa_piR_006520,hsa_piR_018856,hsa_piR_011701,hsa_piR_000136,hsa_piR_000022,hsa_piR_019271
cluster_1581	hsa_piR_009387,hsa_piR_018577
cluster_1582	hsa_piR_014863,hsa_piR_020573
cluster_1583	hsa_piR_008904,hsa_piR_008171
cluster_1584	hsa_piR_019213,hsa_piR_022901,hsa_piR_015390,hsa_piR_020085,hsa_piR_017857,hsa_piR_010018
cluster_1585	hsa_piR_005830,hsa_piR_012434,hsa_piR_020187,hsa_piR_017928,hsa_piR_016731,hsa_piR_000846,hsa_piR_010168
cluster_1586	hsa_piR_008934,hsa_piR_017101,hsa_piR_005633,hsa_piR_020048
cluster_1587	hsa_piR_002588,hsa_piR_002824
cluster_1588	hsa_piR_001363,hsa_piR_000262
cluster_1589	hsa_piR_005071,hsa_piR_020000,hsa_piR_008852,hsa_piR_013545
cluster_1590	hsa_piR_018742,hsa_piR_002535,hsa_piR_009625,hsa_piR_000407,hsa_piR_004857
cluster_1591	hsa_piR_015387,hsa_piR_019396
cluster_1592	hsa_piR_003457,hsa_piR_018524,hsa_piR_016879,hsa_piR_021962
cluster_1593	hsa_piR_013946,hsa_piR_017190
cluster_1594	hsa_piR_003362,hsa_piR_020055
cluster_1595	hsa_piR_011740,hsa_piR_021652
cluster_1596	hsa_piR_009528,hsa_piR_019965
cluster_1597	hsa_piR_020045,hsa_piR_005269
cluster_1598	hsa_piR_005388,hsa_piR_010826
cluster_1599	hsa_piR_007246,hsa_piR_023000,hsa_piR_018074,hsa_piR_007162
cluster_1600	hsa_piR_005814,hsa_piR_003390,hsa_piR_020663,hsa_piR_016905,hsa_piR_009962,hsa_piR_014036,hsa_piR_017976
cluster_1601	hsa_piR_018738,hsa_piR_012206,hsa_piR_017428,hsa_piR_009057,hsa_piR_002090,hsa_piR_003917
cluster_1602	hsa_piR_008751,hsa_piR_013696,hsa_piR_014444,hsa_piR_004241,hsa_piR_016898,hsa_piR_020537,hsa_piR_017964,hsa_piR_004814,hsa_piR_016460
cluster_1603	hsa_piR_000957,hsa_piR_019783
cluster_1604	hsa_piR_005816,hsa_piR_012049,hsa_piR_003389,hsa_piR_018494,hsa_piR_018027,hsa_piR_014047,hsa_piR_003290,hsa_piR_017621,hsa_piR_017603,hsa_piR_011599
cluster_1605	hsa_piR_012150,hsa_piR_015611,hsa_piR_004773,hsa_piR_020729
cluster_1606	hsa_piR_000533,hsa_piR_005140
cluster_1607	hsa_piR_021450,hsa_piR_009450,hsa_piR_007548,hsa_piR_002642,hsa_piR_019299,hsa_piR_013976,hsa_piR_005809,hsa_piR_003442,hsa_piR_000660
cluster_1608	hsa_piR_012361,hsa_piR_019071,hsa_piR_000933
cluster_1609	hsa_piR_005815,hsa_piR_012048
cluster_1610	hsa_piR_016592,hsa_piR_006460
cluster_1611	hsa_piR_002572,hsa_piR_008870
cluster_1612	hsa_piR_010644,hsa_piR_016076
cluster_1613	hsa_piR_016279,hsa_piR_014925
cluster_1614	hsa_piR_017935,hsa_piR_003358
cluster_1615	hsa_piR_012026,hsa_piR_006846,hsa_piR_008806
cluster_1616	hsa_piR_011023,hsa_piR_003882
cluster_1617	hsa_piR_000690,hsa_piR_004034
cluster_1618	hsa_piR_008108,hsa_piR_001904,hsa_piR_002756,hsa_piR_018107
cluster_1619	hsa_piR_017015,hsa_piR_004600,hsa_piR_013499,hsa_piR_022941,hsa_piR_006743,hsa_piR_011499
cluster_1620	hsa_piR_014621,hsa_piR_021927
cluster_1621	hsa_piR_009572,hsa_piR_007817,hsa_piR_020390,hsa_piR_015675,hsa_piR_015208,hsa_piR_020051,hsa_piR_002828,hsa_piR_004879,hsa_piR_000810,hsa_piR_004621,hsa_piR_001672,hsa_piR_022305,hsa_piR_013380,hsa_piR_017483,hsa_piR_007172,hsa_piR_009098
cluster_1622	hsa_piR_016657,hsa_piR_005666,hsa_piR_008052
cluster_1623	hsa_piR_019447,hsa_piR_022834
cluster_1624	hsa_piR_003423,hsa_piR_004516,hsa_piR_001248
cluster_1625	hsa_piR_003323,hsa_piR_019156,hsa_piR_010161,hsa_piR_005008,hsa_piR_018869,hsa_piR_016481,hsa_piR_007092,hsa_piR_014952,hsa_piR_002398,hsa_piR_011003
cluster_1626	hsa_piR_017520,hsa_piR_019035
cluster_1627	hsa_piR_007089,hsa_piR_017304
cluster_1628	hsa_piR_011057,hsa_piR_021084
cluster_1629	hsa_piR_017026,hsa_piR_004444,hsa_piR_015333
cluster_1630	hsa_piR_002624,hsa_piR_011670,hsa_piR_017493,hsa_piR_010471,hsa_piR_008322,hsa_piR_003097,hsa_piR_011245
cluster_1631	hsa_piR_021119,hsa_piR_018395
cluster_1632	hsa_piR_007203,hsa_piR_005004,hsa_piR_012656,hsa_piR_005068
cluster_1633	hsa_piR_013522,hsa_piR_001375
cluster_1634	hsa_piR_012718,hsa_piR_021911
cluster_1635	hsa_piR_006046,hsa_piR_000157
cluster_1636	hsa_piR_002290,hsa_piR_009702
cluster_1637	hsa_piR_012412,hsa_piR_020319,hsa_piR_015970
cluster_1638	hsa_piR_019286,hsa_piR_011929,hsa_piR_019999,hsa_piR_020006,hsa_piR_020088,hsa_piR_019363
cluster_1639	hsa_piR_009624,hsa_piR_006019,hsa_piR_005394,hsa_piR_017034,hsa_piR_017009
cluster_1640	hsa_piR_013893,hsa_piR_019055
cluster_1641	hsa_piR_019880,hsa_piR_010638,hsa_piR_010764,hsa_piR_005757,hsa_piR_001240,hsa_piR_010682
cluster_1642	hsa_piR_000654,hsa_piR_019502,hsa_piR_008845,hsa_piR_020291
cluster_1643	hsa_piR_022313,hsa_piR_003018
cluster_1644	hsa_piR_005869,hsa_piR_018299,hsa_piR_016219,hsa_piR_012740,hsa_piR_017588,hsa_piR_003040
cluster_1645	hsa_piR_017071,hsa_piR_015209,hsa_piR_004076,hsa_piR_011946,hsa_piR_016838
cluster_1646	hsa_piR_017234,hsa_piR_006044
cluster_1647	hsa_piR_005601,hsa_piR_011177,hsa_piR_013395,hsa_piR_007036,hsa_piR_002652
cluster_1648	hsa_piR_022273,hsa_piR_013717,hsa_piR_019835,hsa_piR_020333,hsa_piR_016601,hsa_piR_006211
cluster_1649	hsa_piR_017264,hsa_piR_021378,hsa_piR_008899
cluster_1650	hsa_piR_017753,hsa_piR_002706,hsa_piR_018547,hsa_piR_005227,hsa_piR_017826,hsa_piR_006123,hsa_piR_014772,hsa_piR_008487,hsa_piR_021527,hsa_piR_019500
cluster_1651	hsa_piR_010239,hsa_piR_003381
cluster_1652	hsa_piR_010412,hsa_piR_006266,hsa_piR_013726,hsa_piR_023080
cluster_1653	hsa_piR_022892,hsa_piR_019975
cluster_1654	hsa_piR_000541,hsa_piR_017159
cluster_1655	hsa_piR_008768,hsa_piR_009047
cluster_1656	hsa_piR_010108,hsa_piR_018187,hsa_piR_012944,hsa_piR_009049
cluster_1657	hsa_piR_011103,hsa_piR_004670,hsa_piR_005339
cluster_1658	hsa_piR_001367,hsa_piR_017371
cluster_1659	hsa_piR_005933,hsa_piR_005043
cluster_1660	hsa_piR_002865,hsa_piR_011270
cluster_1661	hsa_piR_013388,hsa_piR_016233
cluster_1662	hsa_piR_021126,hsa_piR_020314,hsa_piR_012993
cluster_1663	hsa_piR_019251,hsa_piR_023123,hsa_piR_016790
cluster_1664	hsa_piR_018834,hsa_piR_014386,hsa_piR_008665
cluster_1665	hsa_piR_009215,hsa_piR_011072,hsa_piR_022068,hsa_piR_022351,hsa_piR_004245
cluster_1666	hsa_piR_005745,hsa_piR_017915,hsa_piR_002640,hsa_piR_010454
cluster_1667	hsa_piR_021808,hsa_piR_019161
cluster_1668	hsa_piR_004062,hsa_piR_007773
cluster_1669	hsa_piR_021126,hsa_piR_020314
cluster_1670	hsa_piR_003081,hsa_piR_020653
cluster_1671	hsa_piR_005995,hsa_piR_004452
cluster_1672	hsa_piR_019086,hsa_piR_012394,hsa_piR_012396
cluster_1673	hsa_piR_007153,hsa_piR_006986
cluster_1674	hsa_piR_014192,hsa_piR_021251
cluster_1675	hsa_piR_004462,hsa_piR_017229
cluster_1676	hsa_piR_018605,hsa_piR_016095
cluster_1677	hsa_piR_003438,hsa_piR_003428
cluster_1678	hsa_piR_017171,hsa_piR_009748,hsa_piR_008820
cluster_1679	hsa_piR_020059,hsa_piR_012055
cluster_1680	hsa_piR_003741,hsa_piR_020620
cluster_1681	hsa_piR_006805,hsa_piR_014701,hsa_piR_014702
cluster_1682	hsa_piR_015741,hsa_piR_003993,hsa_piR_009845
cluster_1683	hsa_piR_021033,hsa_piR_006635
cluster_1684	hsa_piR_003686,hsa_piR_013255
cluster_1685	hsa_piR_016500,hsa_piR_014208
cluster_1686	hsa_piR_008383,hsa_piR_020820
cluster_1687	hsa_piR_005651,hsa_piR_019943
cluster_1688	hsa_piR_005119,hsa_piR_004845
cluster_1689	hsa_piR_002144,hsa_piR_011071,hsa_piR_003873
cluster_1690	hsa_piR_011606,hsa_piR_009865
cluster_1691	hsa_piR_021825,hsa_piR_002326
cluster_1692	hsa_piR_004192,hsa_piR_004528
cluster_1693	hsa_piR_021749,hsa_piR_004345
cluster_1694	hsa_piR_011073,hsa_piR_011074
cluster_1695	hsa_piR_019892,hsa_piR_004079
cluster_1696	hsa_piR_003325,hsa_piR_014943
cluster_1697	hsa_piR_004291,hsa_piR_009706
cluster_1698	hsa_piR_000765,hsa_piR_020326,hsa_piR_019825
cluster_1699	hsa_piR_012270,hsa_piR_012733
cluster_1700	hsa_piR_007918,hsa_piR_017055
cluster_1701	hsa_piR_010138,hsa_piR_004513
cluster_1702	hsa_piR_021434,hsa_piR_015215
cluster_1703	hsa_piR_007336,hsa_piR_011901
cluster_1704	hsa_piR_007474,hsa_piR_007475
cluster_1705	hsa_piR_014834,hsa_piR_018133
cluster_1706	hsa_piR_020297,hsa_piR_017898,hsa_piR_023159,hsa_piR_001655,hsa_piR_001656,hsa_piR_008111
cluster_1707	hsa_piR_013249,hsa_piR_019392
cluster_1708	hsa_piR_009237,hsa_piR_001925
cluster_1709	hsa_piR_001367,hsa_piR_017371
cluster_1710	hsa_piR_001623,hsa_piR_006571
cluster_1711	hsa_piR_010108,hsa_piR_018187,hsa_piR_012944,hsa_piR_009049
cluster_1712	hsa_piR_003096,hsa_piR_014163
cluster_1713	hsa_piR_007336,hsa_piR_011901
cluster_1714	hsa_piR_002370,hsa_piR_007519
cluster_1715	hsa_piR_002734,hsa_piR_015908
cluster_1716	hsa_piR_012982,hsa_piR_016479
cluster_1717	hsa_piR_014935,hsa_piR_004752
cluster_1718	hsa_piR_000541,hsa_piR_017159,hsa_piR_007312
cluster_1719	hsa_piR_004499,hsa_piR_018463
cluster_1720	hsa_piR_022507,hsa_piR_014161
cluster_1721	hsa_piR_001169,hsa_piR_001170
cluster_1722	hsa_piR_023134,hsa_piR_023133
cluster_1723	hsa_piR_018087,hsa_piR_008548,hsa_piR_010789,hsa_piR_007585,hsa_piR_010543
cluster_1724	hsa_piR_023296,hsa_piR_008057,hsa_piR_006072
cluster_1725	hsa_piR_013311,hsa_piR_009809
cluster_1726	hsa_piR_008590,hsa_piR_006741
cluster_1727	hsa_piR_004317,hsa_piR_000643
cluster_1728	hsa_piR_000468,hsa_piR_022261
cluster_1729	hsa_piR_001462,hsa_piR_012130,hsa_piR_002989,hsa_piR_021670,hsa_piR_001048,hsa_piR_020914
cluster_1730	hsa_piR_002799,hsa_piR_002807
cluster_1731	hsa_piR_005422,hsa_piR_006242
cluster_1732	hsa_piR_013829,hsa_piR_013834
cluster_1733	hsa_piR_002713,hsa_piR_001108
cluster_1734	hsa_piR_005712,hsa_piR_012210,hsa_piR_009892
cluster_1735	hsa_piR_006008,hsa_piR_017429
cluster_1736	hsa_piR_011736,hsa_piR_001705
cluster_1737	hsa_piR_002791,hsa_piR_021743
cluster_1738	hsa_piR_000238,hsa_piR_006875,hsa_piR_001532
cluster_1739	hsa_piR_012123,hsa_piR_000033,hsa_piR_023209,hsa_piR_000817
cluster_1740	hsa_piR_014785,hsa_piR_016776
cluster_1741	hsa_piR_002537,hsa_piR_001251
cluster_1742	hsa_piR_004389,hsa_piR_004388
cluster_1743	hsa_piR_019244,hsa_piR_022395
cluster_1744	hsa_piR_014802,hsa_piR_012253
cluster_1745	hsa_piR_002872,hsa_piR_018055
cluster_1746	hsa_piR_002791,hsa_piR_021743,hsa_piR_001453,hsa_piR_018857,hsa_piR_022589
cluster_1747	hsa_piR_007602,hsa_piR_020233
cluster_1748	hsa_piR_011306,hsa_piR_009366
cluster_1749	hsa_piR_020297,hsa_piR_017898,hsa_piR_023159,hsa_piR_001655,hsa_piR_001656,hsa_piR_008111
cluster_1750	hsa_piR_011902,hsa_piR_006306
cluster_1751	hsa_piR_016715,hsa_piR_012851
cluster_1752	hsa_piR_012320,hsa_piR_009019
cluster_1753	hsa_piR_018616,hsa_piR_005517
cluster_1754	hsa_piR_022340,hsa_piR_004005,hsa_piR_018139,hsa_piR_006074,hsa_piR_020197
cluster_1755	hsa_piR_021098,hsa_piR_009290,hsa_piR_010417
cluster_1756	hsa_piR_004547,hsa_piR_005037
cluster_1757	hsa_piR_013966,hsa_piR_012192
cluster_1758	hsa_piR_022254,hsa_piR_013116
cluster_1759	hsa_piR_001956,hsa_piR_015349
cluster_1760	hsa_piR_000132,hsa_piR_016616,hsa_piR_010334,hsa_piR_022457
cluster_1761	hsa_piR_019262,hsa_piR_006942
cluster_1762	hsa_piR_022786,hsa_piR_008175
cluster_1763	hsa_piR_011139,hsa_piR_005065
cluster_1764	hsa_piR_001169,hsa_piR_001170
cluster_1765	hsa_piR_022076,hsa_piR_018215,hsa_piR_005062,hsa_piR_006620
cluster_1766	hsa_piR_005455,hsa_piR_015925
cluster_1767	hsa_piR_003313,hsa_piR_018645,hsa_piR_016428,hsa_piR_013957
cluster_1768	hsa_piR_013630,hsa_piR_012521,hsa_piR_000370,hsa_piR_003005,hsa_piR_008706,hsa_piR_016229,hsa_piR_003484
cluster_1769	hsa_piR_010108,hsa_piR_018187,hsa_piR_012944,hsa_piR_009049
cluster_1770	hsa_piR_010199,hsa_piR_005407
cluster_1771	hsa_piR_014514,hsa_piR_013928
cluster_1772	hsa_piR_019203,hsa_piR_019310
cluster_1773	hsa_piR_011508,hsa_piR_009018
cluster_1774	hsa_piR_022994,hsa_piR_011922,hsa_piR_008652,hsa_piR_012796,hsa_piR_017224,hsa_piR_004045,hsa_piR_008699,hsa_piR_003172,hsa_piR_015313,hsa_piR_014485
cluster_1775	hsa_piR_020075,hsa_piR_009818
cluster_1776	hsa_piR_010627,hsa_piR_000093,hsa_piR_007512,hsa_piR_015849
cluster_1777	hsa_piR_019567,hsa_piR_003357
cluster_1778	hsa_piR_016872,hsa_piR_001291
cluster_1779	hsa_piR_016837,hsa_piR_017262
cluster_1780	hsa_piR_015852,hsa_piR_000202,hsa_piR_010628,hsa_piR_016052,hsa_piR_007513,hsa_piR_000050,hsa_piR_007335
cluster_1781	hsa_piR_007625,hsa_piR_019326,hsa_piR_008979,hsa_piR_016400
cluster_1782	hsa_piR_013801,hsa_piR_007744
cluster_1783	hsa_piR_018947,hsa_piR_014648,hsa_piR_019737,hsa_piR_001950,hsa_piR_007154
cluster_1784	hsa_piR_002386,hsa_piR_000242,hsa_piR_008869,hsa_piR_006396
cluster_1785	hsa_piR_018480,hsa_piR_023247
cluster_1786	hsa_piR_009854,hsa_piR_018392
cluster_1787	hsa_piR_013657,hsa_piR_012242
cluster_1788	hsa_piR_004551,hsa_piR_014610,hsa_piR_018426,hsa_piR_003593,hsa_piR_005286,hsa_piR_019993,hsa_piR_013899
cluster_1789	hsa_piR_001473,hsa_piR_021222
cluster_1790	hsa_piR_014998,hsa_piR_020153,hsa_piR_013073
cluster_1791	hsa_piR_016096,hsa_piR_011940,hsa_piR_014944,hsa_piR_004349
cluster_1792	hsa_piR_011508,hsa_piR_009018,hsa_piR_002907,hsa_piR_015560
cluster_1793	hsa_piR_003122,hsa_piR_017601
cluster_1794	hsa_piR_020091,hsa_piR_016964
cluster_1795	hsa_piR_005189,hsa_piR_019598
cluster_1796	hsa_piR_016238,hsa_piR_015271
cluster_1797	hsa_piR_017895,hsa_piR_006583
cluster_1798	hsa_piR_009987,hsa_piR_013721
cluster_1799	hsa_piR_009023,hsa_piR_015079
cluster_1800	hsa_piR_014186,hsa_piR_010929,hsa_piR_002383,hsa_piR_003156
cluster_1801	hsa_piR_015828,hsa_piR_019873,hsa_piR_011947
cluster_1802	hsa_piR_004179,hsa_piR_014612,hsa_piR_011148
cluster_1803	hsa_piR_018124,hsa_piR_001958
cluster_1804	hsa_piR_021789,hsa_piR_005338,hsa_piR_001955
cluster_1805	hsa_piR_022994,hsa_piR_011922,hsa_piR_008652,hsa_piR_012796,hsa_piR_017224,hsa_piR_004045,hsa_piR_008699,hsa_piR_003172,hsa_piR_015313,hsa_piR_014485,hsa_piR_012687,hsa_piR_019501
cluster_1806	hsa_piR_011699,hsa_piR_018871
cluster_1807	hsa_piR_012395,hsa_piR_016473
cluster_1808	hsa_piR_019184,hsa_piR_005703,hsa_piR_019219
cluster_1809	hsa_piR_015268,hsa_piR_018397,hsa_piR_017996
cluster_1810	hsa_piR_019713,hsa_piR_021357
cluster_1811	hsa_piR_000959,hsa_piR_005914
cluster_1812	hsa_piR_021118,hsa_piR_018289,hsa_piR_014896,hsa_piR_014413
cluster_1813	hsa_piR_000853,hsa_piR_002111,hsa_piR_022563,hsa_piR_004077
cluster_1814	hsa_piR_016627,hsa_piR_022612
cluster_1815	hsa_piR_017414,hsa_piR_003921
cluster_1816	hsa_piR_006056,hsa_piR_006098,hsa_piR_012355,hsa_piR_018334
cluster_1817	hsa_piR_000896,hsa_piR_000247,hsa_piR_008443
cluster_1818	hsa_piR_006378,hsa_piR_004589
cluster_1819	hsa_piR_016394,hsa_piR_013048
cluster_1820	hsa_piR_012014,hsa_piR_004335,hsa_piR_011921,hsa_piR_002128,hsa_piR_015312,hsa_piR_014483,hsa_piR_010106,hsa_piR_017225,hsa_piR_022980
cluster_1821	hsa_piR_012220,hsa_piR_002743,hsa_piR_023156,hsa_piR_017311,hsa_piR_017984,hsa_piR_007433,hsa_piR_000054,hsa_piR_002902
cluster_1822	hsa_piR_021761,hsa_piR_016569
cluster_1823	hsa_piR_006461,hsa_piR_007137
cluster_1824	hsa_piR_015276,hsa_piR_007549,hsa_piR_002136
cluster_1825	hsa_piR_009770,hsa_piR_002734
cluster_1826	hsa_piR_011565,hsa_piR_016424,hsa_piR_004115
cluster_1827	hsa_piR_019520,hsa_piR_001991,hsa_piR_018625
cluster_1828	hsa_piR_008650,hsa_piR_001226,hsa_piR_004044,hsa_piR_012686,hsa_piR_002875,hsa_piR_010548,hsa_piR_012795,hsa_piR_022993,hsa_piR_014484,hsa_piR_008648
cluster_1829	hsa_piR_013630,hsa_piR_012521,hsa_piR_000370,hsa_piR_003005,hsa_piR_008706,hsa_piR_016229,hsa_piR_003484,hsa_piR_009780,hsa_piR_001267
cluster_1830	hsa_piR_022893,hsa_piR_008302,hsa_piR_020276
cluster_1831	hsa_piR_003996,hsa_piR_013086,hsa_piR_017401,hsa_piR_015513,hsa_piR_007306,hsa_piR_018733,hsa_piR_008879
cluster_1832	hsa_piR_003455,hsa_piR_019915
cluster_1833	hsa_piR_004669,hsa_piR_014167,hsa_piR_004913,hsa_piR_016357,hsa_piR_016133,hsa_piR_020520,hsa_piR_011882,hsa_piR_015488,hsa_piR_008401
cluster_1834	hsa_piR_021428,hsa_piR_022987
cluster_1835	hsa_piR_014753,hsa_piR_020720
cluster_1836	hsa_piR_004427,hsa_piR_008470,hsa_piR_015665,hsa_piR_017586,hsa_piR_003028
cluster_1837	hsa_piR_010945,hsa_piR_021549,hsa_piR_014425,hsa_piR_002079,hsa_piR_004461
cluster_1838	hsa_piR_011596,hsa_piR_002711,hsa_piR_004085,hsa_piR_004877,hsa_piR_017711,hsa_piR_015358
cluster_1839	hsa_piR_020272,hsa_piR_017256,hsa_piR_015850,hsa_piR_000013,hsa_piR_000094,hsa_piR_001334
cluster_1840	hsa_piR_006076,hsa_piR_005578,hsa_piR_012831
cluster_1841	hsa_piR_020186,hsa_piR_012414
cluster_1842	hsa_piR_001160,hsa_piR_018792
cluster_1843	hsa_piR_000813,hsa_piR_007969,hsa_piR_013490
cluster_1844	hsa_piR_022520,hsa_piR_015851,hsa_piR_021882,hsa_piR_015382
cluster_1845	hsa_piR_020659,hsa_piR_018251,hsa_piR_022447,hsa_piR_018650
cluster_1846	hsa_piR_011750,hsa_piR_018393
cluster_1847	hsa_piR_014694,hsa_piR_006694,hsa_piR_021933
cluster_1848	hsa_piR_005714,hsa_piR_009939
cluster_1849	hsa_piR_011049,hsa_piR_020931
cluster_1850	hsa_piR_010067,hsa_piR_010016
cluster_1851	hsa_piR_011381,hsa_piR_018364,hsa_piR_005094,hsa_piR_001516
cluster_1852	hsa_piR_018842,hsa_piR_011943,hsa_piR_019621,hsa_piR_016227,hsa_piR_016471
cluster_1853	hsa_piR_000289,hsa_piR_017310
cluster_1854	hsa_piR_021130,hsa_piR_002421
cluster_1855	hsa_piR_009108,hsa_piR_003575
cluster_1856	hsa_piR_016183,hsa_piR_004525,hsa_piR_017820,hsa_piR_021440,hsa_piR_003964,hsa_piR_018695,hsa_piR_010437
cluster_1857	hsa_piR_007336,hsa_piR_011901
cluster_1858	hsa_piR_018751,hsa_piR_017799,hsa_piR_013980,hsa_piR_018776,hsa_piR_005875,hsa_piR_001455,hsa_piR_005052,hsa_piR_017975,hsa_piR_000091
cluster_1859	hsa_piR_018929,hsa_piR_016889,hsa_piR_012097
cluster_1860	hsa_piR_000541,hsa_piR_017159,hsa_piR_007312
cluster_1861	hsa_piR_021697,hsa_piR_009077
cluster_1862	hsa_piR_013044,hsa_piR_011179
cluster_1863	hsa_piR_018717,hsa_piR_010206,hsa_piR_006147,hsa_piR_003596,hsa_piR_001324,hsa_piR_018864
cluster_1864	hsa_piR_005559,hsa_piR_013935,hsa_piR_019207,hsa_piR_012212,hsa_piR_005873,hsa_piR_020142,hsa_piR_001772
cluster_1865	hsa_piR_011117,hsa_piR_005767
cluster_1866	hsa_piR_006993,hsa_piR_001133,hsa_piR_012082
cluster_1867	hsa_piR_019018,hsa_piR_021008
cluster_1868	hsa_piR_019957,hsa_piR_005761
cluster_1869	hsa_piR_013318,hsa_piR_009012,hsa_piR_010091,hsa_piR_012602,hsa_piR_014154,hsa_piR_001418,hsa_piR_006107,hsa_piR_001701,hsa_piR_022619
cluster_1870	hsa_piR_001702,hsa_piR_002897,hsa_piR_011428
cluster_1871	hsa_piR_015853,hsa_piR_014793
cluster_1872	hsa_piR_021101,hsa_piR_007108
cluster_1873	hsa_piR_016709,hsa_piR_004759,hsa_piR_004573,hsa_piR_016809,hsa_piR_013192,hsa_piR_016804,hsa_piR_010442
cluster_1874	hsa_piR_011653,hsa_piR_009455,hsa_piR_004787,hsa_piR_020816,hsa_piR_017657,hsa_piR_003601,hsa_piR_019376
cluster_1875	hsa_piR_013394,hsa_piR_022485,hsa_piR_009392
cluster_1876	hsa_piR_011968,hsa_piR_003239
cluster_1877	hsa_piR_018280,hsa_piR_003975
cluster_1878	hsa_piR_019200,hsa_piR_020199
cluster_1879	hsa_piR_010007,hsa_piR_005650,hsa_piR_020564,hsa_piR_020943
cluster_1880	hsa_piR_012982,hsa_piR_016479
cluster_1881	hsa_piR_010582,hsa_piR_010927
cluster_1882	hsa_piR_001163,hsa_piR_023274,hsa_piR_014327,hsa_piR_005118
cluster_1883	hsa_piR_004261,hsa_piR_015485
cluster_1884	hsa_piR_015301,hsa_piR_016998,hsa_piR_019240
cluster_1885	hsa_piR_008832,hsa_piR_015328
cluster_1886	hsa_piR_008329,hsa_piR_002023,hsa_piR_002621
cluster_1887	hsa_piR_010992,hsa_piR_014616
cluster_1888	hsa_piR_002532,hsa_piR_015309,hsa_piR_017175
cluster_1889	hsa_piR_019636,hsa_piR_018534
cluster_1890	hsa_piR_012211,hsa_piR_020772
cluster_1891	hsa_piR_010039,hsa_piR_011006,hsa_piR_014326,hsa_piR_022081
cluster_1892	hsa_piR_017487,hsa_piR_006199
cluster_1893	hsa_piR_000885,hsa_piR_003340
cluster_1894	hsa_piR_012125,hsa_piR_000511,hsa_piR_000861,hsa_piR_020139,hsa_piR_003788,hsa_piR_005842
cluster_1895	hsa_piR_008991,hsa_piR_018180,hsa_piR_015054,hsa_piR_000748
cluster_1896	hsa_piR_000752,hsa_piR_008839,hsa_piR_019795,hsa_piR_013376
cluster_1897	hsa_piR_008768,hsa_piR_000621,hsa_piR_009047
cluster_1898	hsa_piR_018657,hsa_piR_002066
cluster_1899	hsa_piR_014009,hsa_piR_010367
cluster_1900	hsa_piR_016493,hsa_piR_015790,hsa_piR_018873,hsa_piR_008761
cluster_1901	hsa_piR_021996,hsa_piR_004082
cluster_1902	hsa_piR_019699,hsa_piR_009846,hsa_piR_001379
cluster_1903	hsa_piR_015676,hsa_piR_004724
cluster_1904	hsa_piR_012783,hsa_piR_023215
cluster_1905	hsa_piR_000767,hsa_piR_005892
cluster_1906	hsa_piR_012125,hsa_piR_000511,hsa_piR_000861,hsa_piR_020139,hsa_piR_003788,hsa_piR_005842,hsa_piR_001940
cluster_1907	hsa_piR_006174,hsa_piR_012200
cluster_1908	hsa_piR_011387,hsa_piR_020768
cluster_1909	hsa_piR_019086,hsa_piR_012394,hsa_piR_012396
cluster_1910	hsa_piR_020297,hsa_piR_017898,hsa_piR_023159,hsa_piR_001655,hsa_piR_001656,hsa_piR_008111
cluster_1911	hsa_piR_008991,hsa_piR_018180,hsa_piR_015054,hsa_piR_000748,hsa_piR_004304
cluster_1912	hsa_piR_001012,hsa_piR_010149
cluster_1913	hsa_piR_021903,hsa_piR_016775
cluster_1914	hsa_piR_017003,hsa_piR_017968
cluster_1915	hsa_piR_000361,hsa_piR_006844
cluster_1916	hsa_piR_018187,hsa_piR_012944
cluster_1917	hsa_piR_013008,hsa_piR_020307
cluster_1918	hsa_piR_016743,hsa_piR_010312
cluster_1919	hsa_piR_020475,hsa_piR_011504
cluster_1920	hsa_piR_019086,hsa_piR_012394,hsa_piR_012396
cluster_1921	hsa_piR_016872,hsa_piR_001291
cluster_1922	hsa_piR_020689,hsa_piR_002093
cluster_1923	hsa_piR_017929,hsa_piR_022519
cluster_1924	hsa_piR_011563,hsa_piR_023265,hsa_piR_009538,hsa_piR_021624
cluster_1925	hsa_piR_012813,hsa_piR_022517
cluster_1926	hsa_piR_011563,hsa_piR_023265,hsa_piR_009538,hsa_piR_021624,hsa_piR_007195,hsa_piR_006745,hsa_piR_001913
cluster_1927	hsa_piR_008559,hsa_piR_015353
cluster_1928	hsa_piR_008178,hsa_piR_020817
cluster_1929	hsa_piR_006805,hsa_piR_014701,hsa_piR_014702
cluster_1930	hsa_piR_014198,hsa_piR_021947
cluster_1931	hsa_piR_005850,hsa_piR_013155,hsa_piR_006759,hsa_piR_013071
cluster_1932	hsa_piR_018269,hsa_piR_011527
cluster_1933	hsa_piR_016263,hsa_piR_022459,hsa_piR_008625,hsa_piR_010675
cluster_1934	hsa_piR_009227,hsa_piR_017503
cluster_1935	hsa_piR_014359,hsa_piR_010529,hsa_piR_016515,hsa_piR_005889,hsa_piR_021015,hsa_piR_002629,hsa_piR_020070,hsa_piR_016334,hsa_piR_009597
cluster_1936	hsa_piR_013439,hsa_piR_005147,hsa_piR_020770
cluster_1937	hsa_piR_003592,hsa_piR_000376,hsa_piR_018631
cluster_1938	hsa_piR_016691,hsa_piR_019910
cluster_1939	hsa_piR_019177,hsa_piR_023305,hsa_piR_004069,hsa_piR_011404,hsa_piR_002209,hsa_piR_020030,hsa_piR_017855,hsa_piR_005371,hsa_piR_004831
cluster_1940	hsa_piR_004731,hsa_piR_005472,hsa_piR_006198
cluster_1941	hsa_piR_015178,hsa_piR_005916
cluster_1942	hsa_piR_011062,hsa_piR_016897,hsa_piR_002643
cluster_1943	hsa_piR_009108,hsa_piR_003575
cluster_1944	hsa_piR_005452,hsa_piR_003394,hsa_piR_015888,hsa_piR_010954
cluster_1945	hsa_piR_008300,hsa_piR_015436
cluster_1946	hsa_piR_002030,hsa_piR_002493,hsa_piR_019238
cluster_1947	hsa_piR_014599,hsa_piR_016913,hsa_piR_004031,hsa_piR_017924,hsa_piR_009674,hsa_piR_021668,hsa_piR_016753
cluster_1948	hsa_piR_007096,hsa_piR_002146,hsa_piR_000213
cluster_1949	hsa_piR_000463,hsa_piR_017485,hsa_piR_018744,hsa_piR_002007
cluster_1950	hsa_piR_003274,hsa_piR_003997,hsa_piR_004508,hsa_piR_010121,hsa_piR_017926,hsa_piR_014803,hsa_piR_002937,hsa_piR_010528
cluster_1951	hsa_piR_017940,hsa_piR_014706
cluster_1952	hsa_piR_007761,hsa_piR_014059,hsa_piR_018496,hsa_piR_018655,hsa_piR_019740
cluster_1953	hsa_piR_008530,hsa_piR_023270,hsa_piR_023217
cluster_1954	hsa_piR_012730,hsa_piR_017390,hsa_piR_008786,hsa_piR_001257,hsa_piR_000759,hsa_piR_013208,hsa_piR_019350,hsa_piR_021129
cluster_1955	hsa_piR_009161,hsa_piR_020804,hsa_piR_010208,hsa_piR_014961,hsa_piR_020053,hsa_piR_021690,hsa_piR_016067,hsa_piR_009112,hsa_piR_011924,hsa_piR_004322,hsa_piR_020004,hsa_piR_006608,hsa_piR_012262,hsa_piR_010042,hsa_piR_011787,hsa_piR_005955
cluster_1956	hsa_piR_008366,hsa_piR_001132,hsa_piR_002396
cluster_1957	hsa_piR_009161,hsa_piR_020804,hsa_piR_010208,hsa_piR_014961,hsa_piR_020053,hsa_piR_021690,hsa_piR_016067,hsa_piR_009112,hsa_piR_011924,hsa_piR_004322,hsa_piR_020004,hsa_piR_006608,hsa_piR_012262,hsa_piR_010042,hsa_piR_011787,hsa_piR_005955,hsa_piR_012092,hsa_piR_002717,hsa_piR_016174
cluster_1958	hsa_piR_019228,hsa_piR_000478
cluster_1959	hsa_piR_017987,hsa_piR_018785,hsa_piR_005270
cluster_1960	hsa_piR_018293,hsa_piR_015812,hsa_piR_021030
cluster_1961	hsa_piR_000465,hsa_piR_003454
cluster_1962	hsa_piR_000419,hsa_piR_008720,hsa_piR_008961,hsa_piR_006254,hsa_piR_014765,hsa_piR_004141,hsa_piR_016825,hsa_piR_013074,hsa_piR_008305,hsa_piR_019518
cluster_1963	hsa_piR_000736,hsa_piR_007772,hsa_piR_017557,hsa_piR_020327,hsa_piR_007982,hsa_piR_019759
cluster_1964	hsa_piR_019855,hsa_piR_019856
cluster_1965	hsa_piR_001402,hsa_piR_007917
cluster_1966	hsa_piR_013017,hsa_piR_009144
cluster_1967	hsa_piR_015630,hsa_piR_005937
cluster_1968	hsa_piR_002156,hsa_piR_005135,hsa_piR_017973
cluster_1969	hsa_piR_005254,hsa_piR_018277
cluster_1970	hsa_piR_012678,hsa_piR_019488
cluster_1971	hsa_piR_003978,hsa_piR_009830,hsa_piR_002296
cluster_1972	hsa_piR_013608,hsa_piR_003700
cluster_1973	hsa_piR_001635,hsa_piR_011536,hsa_piR_007887
cluster_1974	hsa_piR_019510,hsa_piR_008507,hsa_piR_010175
cluster_1975	hsa_piR_018460,hsa_piR_000436
cluster_1976	hsa_piR_009180,hsa_piR_021655,hsa_piR_014288,hsa_piR_016361
cluster_1977	hsa_piR_003686,hsa_piR_013255
cluster_1978	hsa_piR_021281,hsa_piR_000457
cluster_1979	hsa_piR_015686,hsa_piR_009558,hsa_piR_004156
cluster_1980	hsa_piR_012019,hsa_piR_008908,hsa_piR_008553,hsa_piR_000969,hsa_piR_000340
cluster_1981	hsa_piR_022997,hsa_piR_010732
cluster_1982	hsa_piR_001219,hsa_piR_002807
cluster_1983	hsa_piR_005602,hsa_piR_002773,hsa_piR_018674
cluster_1984	hsa_piR_004924,hsa_piR_014174
cluster_1985	hsa_piR_012410,hsa_piR_005952
cluster_1986	hsa_piR_002823,hsa_piR_016914,hsa_piR_004994
cluster_1987	hsa_piR_016554,hsa_piR_011908,hsa_piR_013206,hsa_piR_014546,hsa_piR_001791,hsa_piR_016006,hsa_piR_012213,hsa_piR_014550
cluster_1988	hsa_piR_017376,hsa_piR_002004
cluster_1989	hsa_piR_006600,hsa_piR_018151,hsa_piR_020058
cluster_1990	hsa_piR_018191,hsa_piR_000845,hsa_piR_010167
cluster_1991	hsa_piR_022300,hsa_piR_002708
cluster_1992	hsa_piR_007568,hsa_piR_014272
cluster_1993	hsa_piR_014283,hsa_piR_007785
cluster_1994	hsa_piR_006671,hsa_piR_003413
cluster_1995	hsa_piR_013819,hsa_piR_008382,hsa_piR_008228,hsa_piR_009980,hsa_piR_016467,hsa_piR_016466
cluster_1996	hsa_piR_003701,hsa_piR_009056
cluster_1997	hsa_piR_022743,hsa_piR_016877
cluster_1998	hsa_piR_022443,hsa_piR_017834
cluster_1999	hsa_piR_005240,hsa_piR_017161
cluster_2000	hsa_piR_021116,hsa_piR_023140
[truncated: 49 more rows]
