# Supplementary material for: snoRNA and piRNA expression levels modified by tobacco use in women with lung adenocarcinoma
Source: PLoS One. 2017 Aug 17;12(8):e0183410. doi: 10.1371/journal.pone.0183410 (PMC5560661; doi:10.1371/journal.pone.0183410)
Supplement: S2 File — (BED) [file pone.0183410.s002.bed]

chr1	14630	14657	hsa_piR_013426-4	.	+
chr1	17369	17391	hsa-miR-6859-3p	.	-
chr1	17409	17431	hsa-miR-6859-5p	.	-
chr1	18536	18563	hsa_piR_005239-7	.	+
chr1	30438	30458	hsa-miR-1302	.	+
chr1	32134	32160	hsa_piR_019669-5	.	-
chr1	89209	89234	hsa_piR_014758-4	.	-
chr1	112704	112732	hsa_piR_000118-13	.	-
chr1	131243	131270	hsa_piR_020701-7	.	-
chr1	132891	132918	hsa_piR_011042-4	.	-
chr1	133544	133571	hsa_piR_009229-7	.	-
chr1	134730	134756	hsa_piR_017443-6	.	+
chr1	135688	135717	hsa_piR_014491-2	.	-
chr1	135736	135765	hsa_piR_003686-4	.	-
chr1	137313	137343	hsa_piR_004080-4	.	-
chr1	137724	137768	cluster_468	.	-
chr1	137841	137874	cluster_452	.	-
chr1	138363	138393	hsa_piR_003325-1	.	-
chr1	138414	138452	cluster_470	.	-
chr1	138669	138698	hsa_piR_007363-1	.	-
chr1	138819	138849	hsa_piR_014255-1	.	-
chr1	138886	138915	hsa_piR_020642-2	.	-
chr1	138983	139014	hsa_piR_002087-1	.	-
chr1	139170	139196	hsa_piR_010755-3	.	+
chr1	139203	139228	hsa_piR_018724-4	.	-
chr1	139251	139281	hsa_piR_003693-7	.	-
chr1	139425	139455	hsa_piR_002274-2	.	-
chr1	139497	139568	cluster_465,"cluster_425"	.	-
chr1	139645	139675	hsa_piR_003436-4	.	-
chr1	140345	140371	hsa_piR_020944-5	.	-
chr1	143949	143976	hsa_piR_017294-7	.	-
chr1	144168	144199	hsa_piR_009647-5	.	-
chr1	163172	163200	hsa_piR_018558-2	.	-
chr1	164759	164784	hsa_piR_015100-1	.	-
chr1	321084	321115	hsa_piR_021808-2	.	+
chr1	321146	321176	hsa_piR_004245-2	.	+
chr1	324495	324522	hsa_piR_019161-1	.	+
chr1	324797	324822	hsa_piR_002204-3	.	+
chr1	325754	325782	hsa_piR_014943-2	.	+
chr1	329437	329462	hsa_piR_014505-8	.	+
chr1	533548	533574	hsa_piR_000495-2	.	+
chr1	567762	567783	hsa-miR-6723-5p	.	-
chr1	662107	662131	hsa_piR_013255-1	.	-
chr1	662142	662146	hsa_piR_013255-6	.	-
chr1	662347	662372	hsa_piR_006567-4	.	-
chr1	663326	663355	hsa_piR_005339-1	.	-
chr1	663669	663674	hsa_piR_018081-4	.	-
chr1	664163	664187	hsa_piR_018081-2	.	-
chr1	664492	664522	hsa_piR_005477-1	.	-
chr1	665072	665102	hsa_piR_001862	.	-
chr1	703939	703968	hsa_piR_005261-5	.	-
chr1	713852	713877	hsa_piR_017470-4	.	-
chr1	978938	978963	hsa_piR_018846	.	+
chr1	1046355	1046382	hsa_piR_015487	.	-
chr1	1102504	1102525	hsa-miR-200b-5p	.	+
chr1	1102540	1102561	hsa-miR-200b-3p	.	+
chr1	1103258	1103279	hsa-miR-200a-5p	.	+
chr1	1103296	1103317	hsa-miR-200a-3p	.	+
chr1	1104435	1104456	hsa-miR-429	.	+
chr1	1170913	1170940	hsa_piR_010234	.	+
chr1	1231490	1231509	hsa-miR-6726-3p	.	-
chr1	1231525	1231545	hsa-miR-6726-5p	.	-
chr1	1247882	1247901	hsa-miR-6727-3p	.	-
chr1	1247919	1247941	hsa-miR-6727-5p	.	-
chr1	1263186	1263213	hsa_piR_014022	.	+
chr1	1263990	1264020	hsa_piR_008681	.	+
chr1	1275030	1275050	hsa-miR-6808-3p	.	-
chr1	1275062	1275083	hsa-miR-6808-5p	.	-
chr1	1499712	1499740	hsa_piR_002168	.	-
chr1	1499901	1499929	hsa_piR_014183	.	-
chr1	1653007	1653035	hsa_piR_020563	.	-
chr1	1660508	1660535	hsa_piR_023276	.	-
chr1	1669063	1669088	hsa_piR_020177	.	-
chr1	1685759	1685789	hsa_piR_004533	.	-
chr1	1886777	1886803	hsa_piR_019849	.	+
chr1	1889383	1889409	hsa_piR_010375	.	+
chr1	1959030	1959055	hsa_piR_013271	.	+
chr1	2082269	2082294	hsa_piR_005525	.	+
chr1	2145648	2145674	hsa_piR_015125	.	+
chr1	2209984	2210010	hsa_piR_010880	.	+
chr1	2214845	2214874	hsa_piR_001085	.	+
chr1	2219918	2219943	hsa_piR_023046	.	+
chr1	2240095	2240121	hsa_piR_000028	.	+
chr1	2282959	2282989	hsa_piR_008813	.	-
chr1	2283467	2283496	hsa_piR_023179	.	-
chr1	2285658	2285686	hsa_piR_013918	.	-
chr1	2286409	2286438	hsa_piR_017236	.	-
chr1	2334963	2334990	hsa_piR_003168	.	+
chr1	2335907	2335932	hsa_piR_009217	.	+
chr1	2500210	2500240	hsa_piR_023180	.	-
chr1	2618929	2618954	hsa_piR_011574	.	-
chr1	2700034	2700063	hsa_piR_013936	.	+
chr1	3044573	3044589	hsa-miR-4251	.	+
chr1	3155799	3155828	hsa_piR_007694	.	+
chr1	3157544	3157570	hsa_piR_010659	.	+
chr1	3477274	3477294	hsa-miR-551a	.	-
chr1	3712456	3712483	hsa_piR_011719	.	-
chr1	3807331	3807356	hsa_piR_022734	.	-
chr1	3811956	3811982	hsa_piR_011725	.	-
chr1	3817250	3817278	hsa_piR_001912	.	-
chr1	3817541	3817567	hsa_piR_011354	.	-
chr1	4233593	4233620	hsa_piR_002267	.	+
chr1	4847558	4847583	hsa_piR_012727	.	+
chr1	5624142	5624159	hsa-miR-4417	.	+
chr1	5919528	5919554	hsa_piR_001082	.	-
chr1	5922771	5922792	hsa-miR-4689	.	-
chr1	6489904	6489922	hsa-miR-4252	.	-
chr1	6631093	6631121	hsa_piR_016330	.	+
chr1	6652446	6652474	hsa_piR_019829	.	-
chr1	6652513	6652539	hsa_piR_013546	.	-
chr1	6662584	6662612	hsa_piR_011839	.	-
chr1	6670777	6670802	hsa_piR_018311	.	+
chr1	6680243	6680268	hsa_piR_022310	.	+
chr1	6681598	6681626	hsa_piR_003311	.	+
chr1	6682456	6682484	hsa_piR_001852	.	+
chr1	6682504	6682533	hsa_piR_018563	.	+
chr1	6682550	6682577	hsa_piR_008137	.	-
chr1	6682798	6682825	hsa_piR_009158	.	+
chr1	6683889	6683919	hsa_piR_013749	.	-
chr1	7010788	7010813	hsa_piR_004830	.	-
chr1	8022874	8022901	cluster_477	.	+
chr1	8037773	8037798	hsa_piR_011422	.	+
chr1	8414119	8414144	hsa_piR_000234	.	-
chr1	8926561	8926581	hsa-miR-6728-3p	.	-
chr1	8926622	8926644	hsa-miR-6728-5p	.	-
chr1	9188785	9188810	hsa_piR_004840	.	-
chr1	9211752	9211773	hsa-miR-34a-3p	.	-
chr1	9211794	9211815	hsa-miR-34a-5p	.	-
chr1	9324894	9324920	hsa_piR_016070	.	+
chr1	9326792	9326818	hsa_piR_017412	.	+
chr1	9935623	9935648	hsa_piR_002949	.	-
chr1	10027448	10027469	hsa-miR-5697	.	+
chr1	10091601	10091631	hsa_piR_016719	.	-
chr1	10287785	10287809	hsa-miR-1273d	.	+
chr1	10437665	10437693	hsa_piR_005898	.	+
chr1	10438396	10438424	hsa_piR_019596	.	-
chr1	10439189	10439215	hsa_piR_011844	.	+
chr1	10439922	10439950	hsa_piR_011333	.	+
chr1	10599114	10599140	hsa_piR_019941	.	-
chr1	11073814	11073842	hsa_piR_007421-2	.	+
chr1	11348035	11348061	hsa_piR_001945	.	+
chr1	11736126	11736152	hsa_piR_009249	.	-
chr1	11850058	11850087	hsa_piR_018032	.	-
chr1	11900749	11900779	hsa_piR_020298	.	+
chr1	12089220	12089241	hsa-miR-6729-5p	.	+
chr1	12089259	12089279	hsa-miR-6729-3p	.	+
chr1	12227067	12227087	hsa-miR-7846-3p	.	+
chr1	12251770	12251792	hsa-miR-4632-5p	.	+
chr1	12251809	12251830	hsa-miR-4632-3p	.	+
chr1	12567299	12567451	ACA59	.	+
chr1	12600192	12600217	hsa_piR_009175	.	+
chr1	12638986	12639007	hsa-miR-6730-3p	.	-
chr1	12639024	12639046	hsa-miR-6730-5p	.	-
chr1	13987581	13987606	hsa_piR_006514	.	+
chr1	14020176	14020203	hsa_piR_007665	.	-
chr1	14695465	14695491	hsa_piR_006376	.	-
chr1	14696542	14696570	hsa_piR_014941	.	-
chr1	14696917	14696942	hsa_piR_000986	.	+
chr1	14701863	14701889	hsa_piR_007448	.	-
chr1	14703160	14703185	hsa_piR_008258	.	-
chr1	14704091	14704117	hsa_piR_010539	.	-
chr1	15888706	15888744	cluster_478	.	+
chr1	15894160	15894186	hsa_piR_021516	.	-
chr1	15894866	15894893	hsa_piR_022690	.	+
chr1	15929636	15929662	hsa_piR_007404	.	-
chr1	15931033	15931059	hsa_piR_022920	.	+
chr1	16260976	16261005	hsa_piR_011807	.	+
chr1	16317619	16317647	hsa_piR_004648-2	.	-
chr1	16570506	16570532	hsa_piR_006175	.	+
chr1	16571566	16571591	hsa_piR_005783	.	-
chr1	16573822	16573850	hsa_piR_014774	.	-
chr1	16577691	16577720	hsa_piR_019088	.	-
chr1	16580771	16580796	hsa_piR_022944	.	-
chr1	16722874	16722900	hsa_piR_018157	.	+
chr1	16785551	16785578	hsa_piR_012958	.	+
chr1	16785955	16785980	hsa_piR_012074	.	+
chr1	16789257	16789283	hsa_piR_001347	.	+
chr1	16801026	16801051	hsa_piR_014177	.	-
chr1	16803454	16803480	hsa_piR_009802	.	-
chr1	16822444	16822472	hsa_piR_006648	.	-
chr1	16840877	16840904	hsa_piR_005036	.	-
chr1	16890079	16890107	hsa_piR_011577	.	-
chr1	16890222	16890249	hsa_piR_023261	.	-
chr1	16892781	16892807	hsa_piR_015359	.	+
chr1	16892922	16892950	hsa_piR_006216	.	-
chr1	16893630	16893657	hsa_piR_019046	.	-
chr1	16895302	16895330	hsa_piR_015322	.	-
chr1	16912360	16912385	hsa_piR_018734	.	-
chr1	16915129	16915154	hsa_piR_003534	.	+
chr1	16919035	16919080	cluster_429	.	-
chr1	16928486	16928512	hsa_piR_019553	.	+
chr1	16931272	16931315	cluster_443	.	-
chr1	16931319	16931346	hsa_piR_003127	.	-
chr1	16946088	16946116	hsa_piR_001707	.	+
chr1	16957778	16957805	hsa_piR_010483	.	-
chr1	16975463	16975488	hsa_piR_008792-2	.	-
chr1	16984263	16984291	hsa_piR_009053	.	-
chr1	17008371	17008396	hsa_piR_001408	.	-
chr1	17014314	17014339	hsa_piR_007562	.	-
chr1	17185453	17185474	hsa-miR-3675-3p	.	-
chr1	17185483	17185505	hsa-miR-3675-5p	.	-
chr1	17298223	17298250	hsa_piR_014218	.	+
chr1	17316409	17316436	hsa_piR_008830	.	+
chr1	17604443	17604464	hsa-miR-3972	.	+
chr1	17733683	17733713	hsa_piR_014041	.	-
chr1	18290374	18290405	hsa_piR_014074	.	-
chr1	19209698	19209719	hsa-miR-4695-3p	.	-
chr1	19209744	19209765	hsa-miR-4695-5p	.	-
chr1	19223572	19223590	hsa-miR-1290	.	-
chr1	19510289	19510314	hsa_piR_021200	.	-
chr1	19560631	19560658	hsa_piR_007781	.	+
chr1	19623480	19623507	hsa_piR_003275	.	-
chr1	19651135	19651165	hsa_piR_001933	.	+
chr1	19656429	19656454	hsa_piR_007879	.	+
chr1	19792937	19792964	hsa_piR_007947	.	-
chr1	20009892	20009919	hsa_piR_001691	.	-
chr1	20235488	20235513	hsa_piR_017726	.	+
chr1	20307968	20307995	hsa_piR_020997	.	-
chr1	20518410	20518441	hsa_piR_018329	.	+
chr1	20519379	20519404	hsa_piR_011593	.	+
chr1	20827264	20827293	hsa_piR_016046	.	-
chr1	20960249	20960268	hsa-miR-6084	.	+
chr1	20964367	20964392	hsa_piR_007144	.	+
chr1	20966407	20966435	hsa_piR_006060	.	+
chr1	21314870	21314891	hsa-miR-1256	.	-
chr1	21551872	21551898	hsa_piR_014846	.	-
chr1	21794080	21794107	hsa_piR_007853	.	-
chr1	21928192	21928217	hsa_piR_003265	.	-
chr1	22234814	22234840	hsa_piR_018596-12	.	+
chr1	22234841	22234866	hsa_piR_017978-13	.	+
chr1	22235012	22235038	hsa_piR_007419-6	.	+
chr1	22416437	22416466	hsa_piR_019487	.	+
chr1	22451887	22451915	hsa_piR_021618	.	+
chr1	22592770	22592787	hsa-miR-4418	.	+
chr1	22778465	22778491	hsa_piR_020972	.	+
chr1	22854452	22854481	hsa_piR_014614	.	+
chr1	22871681	22871707	hsa_piR_006510	.	-
chr1	22959821	22959839	hsa-miR-6127	.	-
chr1	23046023	23046044	hsa-miR-4684-5p	.	+
chr1	23046059	23046080	hsa-miR-4684-3p	.	+
chr1	23189662	23189679	hsa-miR-4253	.	-
chr1	23370803	23370822	hsa-miR-3115	.	+
chr1	23384373	23384389	hsa-miR-4419a	.	-
chr1	23835147	23835175	hsa_piR_003852	.	-
chr1	24087024	24087049	hsa_piR_002186	.	-
chr1	24087165	24087193	hsa_piR_013555	.	+
chr1	24087405	24087434	hsa_piR_009547	.	+
chr1	24098605	24098630	hsa_piR_002399	.	-
chr1	24128525	24128550	hsa_piR_007356	.	-
chr1	24191985	24192014	hsa_piR_015063	.	-
chr1	24255611	24255630	hsa-miR-378f	.	+
chr1	24305249	24305274	hsa_piR_014607-1	.	-
chr1	24320930	24320957	hsa_piR_013591-1	.	-
chr1	24578730	24578758	hsa_piR_020011	.	-
chr1	24579314	24579342	hsa_piR_002479	.	-
chr1	24579630	24579657	hsa_piR_018449	.	-
chr1	24579768	24579796	hsa_piR_003644	.	-
chr1	24580364	24580391	hsa_piR_008776	.	-
chr1	24580498	24580548	cluster_438	.	-
chr1	24580812	24580859	cluster_440	.	-
chr1	24580866	24580892	hsa_piR_000830	.	-
chr1	24581022	24581051	hsa_piR_009930	.	-
chr1	24581127	24581156	hsa_piR_003049	.	-
chr1	24648910	24648939	hsa_piR_018875	.	+
chr1	25191908	25191933	hsa_piR_000266	.	+
chr1	25245836	25245856	hsa-miR-6731-3p	.	-
chr1	25245881	25245902	hsa-miR-6731-5p	.	-
chr1	25350043	25350064	hsa-miR-4425	.	+
chr1	25633913	25633941	hsa_piR_005323	.	-
chr1	25664562	25664590	hsa_piR_004328	.	-
chr1	26155892	26155918	hsa_piR_006428	.	-
chr1	26158791	26158816	hsa_piR_018778	.	+
chr1	26158860	26158888	hsa_piR_022931	.	+
chr1	26231167	26231193	hsa_piR_011196	.	-
chr1	26232875	26232894	hsa-miR-3917	.	-
chr1	26301017	26301046	hsa_piR_003319	.	-
chr1	26545955	26545980	hsa_piR_010352-2	.	-
chr1	26582011	26582036	hsa_piR_022074	.	+
chr1	26604082	26604109	hsa_piR_012809	.	-
chr1	26764669	26764696	hsa_piR_010961	.	+
chr1	26796565	26796595	hsa_piR_018833	.	-
chr1	26801654	26801679	hsa_piR_008362-7	.	+
chr1	26881065	26881084	hsa-miR-1976	.	+
chr1	27120911	27120942	cluster_480	.	+
chr1	27121392	27121421	hsa_piR_020424	.	+
chr1	27224165	27224190	hsa_piR_016927	.	-
chr1	27652827	27652855	hsa_piR_021868-2	.	-
chr1	27732655	27732685	hsa_piR_002460	.	-
chr1	27733982	27734011	hsa_piR_018546	.	-
chr1	27741351	27741378	hsa_piR_006586	.	-
chr1	28054011	28054038	hsa_piR_014448-1	.	-
chr1	28160911	28161077	ACA35	.	+
chr1	28176885	28176913	hsa_piR_006444	.	+
chr1	28297685	28297715	hsa_piR_004934	.	-
chr1	28300315	28300341	hsa_piR_000711	.	-
chr1	28474907	28474935	hsa_piR_022173	.	-
chr1	28562628	28562654	hsa_piR_010798	.	+
chr1	28833876	28834083	U17a	.	+
chr1	28835069	28835274	U17b	.	+
chr1	28905254	28905334	HBII-420	.	-
chr1	28906275	28906405	ACA61,"hsa_piR_020619"	.	-
chr1	28906892	28907024	ACA44	.	-
chr1	28907431	28907565	ACA16	.	-
chr1	29455426	29455453	hsa_piR_002213	.	-
chr1	30574425	30574451	hsa_piR_002198	.	-
chr1	31182063	31182089	hsa_piR_010398	.	+
chr1	31212005	31212026	hsa-miR-4420	.	-
chr1	31408532	31408623	U103,"hsa_piR_012925"	.	-
chr1	31421961	31422052	U103B	.	-
chr1	31441009	31441084	HBII-251,"cluster_451"	.	-
chr1	31961444	31961470	hsa_piR_007336-2	.	-
chr1	32224271	32224293	hsa-miR-4254	.	-
chr1	32541352	32541380	hsa_piR_020655	.	+
chr1	32552550	32552571	hsa-miR-5585-5p	.	+
chr1	32552587	32552608	hsa-miR-5585-3p	.	+
chr1	32625002	32625027	hsa_piR_018026	.	+
chr1	32637809	32637834	hsa_piR_005553	.	+
chr1	32637946	32637973	hsa_piR_005928	.	+
chr1	32671789	32671814	hsa_piR_003342	.	+
chr1	32689691	32689717	hsa_piR_022095	.	+
chr1	32694781	32694806	hsa_piR_003211	.	+
chr1	33146151	33146176	hsa_piR_001072-1	.	-
chr1	33722084	33722110	hsa_piR_019732	.	+
chr1	33798006	33798028	hsa-miR-3605-3p	.	-
chr1	33798050	33798072	hsa-miR-3605-5p	.	-
chr1	34662885	34662916	hsa_piR_021390	.	+
chr1	35135215	35135235	hsa-miR-552-3p	.	-
chr1	35135251	35135271	hsa-miR-552-5p	.	-
chr1	36008102	36008127	hsa_piR_021263	.	-
chr1	36179755	36179781	hsa_piR_013720	.	-
chr1	36319342	36319371	hsa_piR_005319	.	+
chr1	36381033	36381062	hsa_piR_018634	.	+
chr1	36387561	36387588	hsa_piR_000900	.	-
chr1	36392124	36392150	hsa_piR_001389	.	+
chr1	36395012	36395040	hsa_piR_022573	.	-
chr1	36806359	36806387	hsa_piR_013511	.	-
chr1	36819963	36819989	hsa_piR_014073	.	-
chr1	37627174	37627190	hsa-miR-4255	.	+
chr1	37945836	37945855	hsa-miR-6732-5p	.	+
chr1	37945868	37945890	hsa-miR-6732-3p	.	+
chr1	37948512	37948537	hsa_piR_011432	.	+
chr1	37966536	37966557	hsa-miR-5581-3p	.	-
chr1	37966574	37966595	hsa-miR-5581-5p	.	-
chr1	38174683	38174712	hsa_piR_019259	.	+
chr1	38277672	38277697	hsa_piR_018506	.	-
chr1	38277887	38277922	cluster_432	.	-
chr1	38278381	38278409	hsa_piR_007192	.	-
chr1	38278474	38278500	hsa_piR_013605	.	-
chr1	38280082	38280107	hsa_piR_016362	.	-
chr1	38288140	38288169	hsa_piR_005982	.	-
chr1	38554961	38554981	hsa-miR-3659	.	+
chr1	39304426	39304455	hsa_piR_005303	.	-
chr1	39328541	39328570	hsa_piR_008191	.	+
chr1	39329860	39329885	hsa_piR_006729	.	-
chr1	39469050	39469076	hsa_piR_008483	.	+
chr1	39853855	39853880	hsa_piR_012095	.	+
chr1	39973156	39973185	hsa_piR_003821	.	+
chr1	39991615	39991642	hsa_piR_004901	.	+
chr1	40033045	40033182	ACA55	.	-
chr1	40366820	40366845	hsa_piR_003543	.	-
chr1	40428748	40428777	hsa_piR_009493-9	.	+
chr1	40798899	40798930	hsa_piR_000798-2	.	-
chr1	41092345	41092373	hsa_piR_012462	.	-
chr1	41220043	41220064	hsa-miR-30e-5p	.	+
chr1	41220085	41220106	hsa-miR-30e-3p	.	+
chr1	41222972	41222994	hsa-miR-30c-5p	.	+
chr1	41223011	41223032	hsa-miR-30c-1-3p	.	+
chr1	42744130	42744160	hsa_piR_013472	.	-
chr1	42883161	42883188	hsa_piR_000679	.	-
chr1	43162379	43162405	hsa_piR_012747-1	.	-
chr1	43637323	43637342	hsa-miR-6733-3p	.	-
chr1	43637357	43637378	hsa-miR-6733-5p	.	-
chr1	43830319	43830341	hsa-miR-6734-3p	.	-
chr1	43830359	43830381	hsa-miR-6734-5p	.	-
chr1	43914215	43914239	hsa-miR-6735-5p	.	+
chr1	43914261	43914282	hsa-miR-6735-3p	.	+
chr1	44155518	44155545	hsa_piR_021534	.	-
chr1	44169206	44169234	hsa_piR_020589	.	-
chr1	44304329	44304352	hsa-miR-6079	.	+
chr1	44436748	44436774	hsa_piR_017809	.	+
chr1	45011165	45011186	hsa-miR-5584-5p	.	+
chr1	45011203	45011224	hsa-miR-5584-3p	.	+
chr1	45096292	45096318	hsa_piR_012232	.	+
chr1	45205277	45205303	hsa_piR_021710	.	+
chr1	45241536	45241610	U55	.	+
chr1	45242163	45242261	U46	.	+
chr1	45243513	45243584	U38A	.	+
chr1	45244061	45244130	U38B,"hsa_piR_001101"	.	+
chr1	45809170	45809195	hsa_piR_011253	.	+
chr1	45965213	45965238	hsa_piR_002002	.	-
chr1	45980634	45980661	hsa_piR_021764	.	-
chr1	46501289	46501317	hsa_piR_005863	.	+
chr1	46506501	46506528	hsa_piR_000345	.	-
chr1	46507302	46507332	hsa_piR_012812	.	-
chr1	46507457	46507485	hsa_piR_010299	.	-
chr1	46508092	46508119	hsa_piR_001297	.	-
chr1	46687830	46687860	hsa_piR_022409	.	+
chr1	46810584	46810610	hsa_piR_002511	.	+
chr1	47184606	47184631	hsa_piR_015745	.	-
chr1	47402210	47402236	hsa_piR_007175	.	+
chr1	47541025	47541050	hsa_piR_014460-3	.	-
chr1	48414058	48414089	hsa_piR_021974	.	-
chr1	50792512	50792538	hsa_piR_000653-1	.	-
chr1	51525551	51525572	hsa-miR-4421	.	+
chr1	51525703	51525726	hsa-miR-6500-5p	.	+
chr1	51525744	51525764	hsa-miR-6500-3p	.	+
chr1	52302047	52302068	hsa-miR-761	.	-
chr1	52446146	52446172	hsa_piR_006813-2	.	+
chr1	52522484	52522509	hsa_piR_021709	.	-
chr1	52553420	52553448	hsa_piR_002562	.	+
chr1	53140637	53140665	hsa_piR_002601	.	+
chr1	53288115	53288143	hsa_piR_003532	.	+
chr1	53320148	53320175	hsa_piR_004057	.	+
chr1	53352783	53352809	hsa_piR_009612	.	+
chr1	53359949	53359975	hsa_piR_014313	.	+
chr1	53364270	53364295	hsa_piR_014441	.	+
chr1	53394370	53394388	hsa-miR-1273f	.	+
chr1	53400608	53400628	hsa-miR-5095	.	+
chr1	53406011	53406032	hsa-miR-1273g-5p	.	+
chr1	53406042	53406062	hsa-miR-1273g-3p	.	+
chr1	53678993	53679019	hsa_piR_002842	.	+
chr1	53686964	53686992	hsa_piR_000368	.	+
chr1	54043324	54043353	hsa_piR_022632	.	-
chr1	54138669	54138694	hsa_piR_015189	.	-
chr1	54519764	54519784	hsa-miR-4781-5p	.	+
chr1	54519797	54519818	hsa-miR-4781-3p	.	+
chr1	54681842	54681867	hsa_piR_014906	.	+
chr1	54687089	54687117	hsa_piR_007135	.	+
chr1	54873772	54873798	hsa_piR_011345	.	+
chr1	55224691	55224716	hsa_piR_011841	.	-
chr1	55267050	55267075	hsa_piR_015067	.	-
chr1	55341624	55341650	hsa_piR_003985	.	-
chr1	55411671	55411697	hsa_piR_007899	.	+
chr1	55691329	55691349	hsa-miR-4422	.	+
chr1	55914758	55914788	hsa_piR_021283	.	-
chr1	58521980	58522005	hsa_piR_020644-7	.	-
chr1	59280942	59280967	hsa_piR_004435	.	+
chr1	59359832	59359859	hsa_piR_020078	.	+
chr1	60198907	60198924	hsa-miR-4711-3p	.	-
chr1	60198941	60198963	hsa-miR-4711-5p	.	-
chr1	62544466	62544487	hsa-miR-3116	.	-
chr1	62544502	62544523	hsa-miR-3116	.	+
chr1	63728038	63728066	hsa_piR_011714-8	.	+
chr1	63792635	63792655	hsa-miR-6068	.	-
chr1	65045538	65045559	hsa-miR-4794	.	+
chr1	65523445	65523466	hsa-miR-3671	.	-
chr1	65524125	65524145	hsa-miR-101-3p	.	-
chr1	65524160	65524181	hsa-miR-101-5p	.	-
chr1	67094135	67094154	hsa-miR-3117-5p	.	+
chr1	67094168	67094188	hsa-miR-3117-3p	.	+
chr1	68649259	68649280	hsa-miR-1262	.	-
chr1	69276737	69276763	hsa_piR_017513	.	+
chr1	71533325	71533346	hsa-miR-186-3p	.	-
chr1	71533364	71533385	hsa-miR-186-5p	.	-
chr1	74366516	74366541	hsa_piR_014410	.	+
chr1	75043602	75043627	hsa_piR_018503	.	-
chr1	76209067	76209093	hsa_piR_016817	.	+
chr1	76252756	76252834	U45C	.	+
chr1	76253573	76253656	U45A	.	+
chr1	76255161	76255232	U45B	.	+
chr1	77165675	77165701	hsa_piR_021676-2	.	+
chr1	77525828	77525850	hsa-miR-7156-5p	.	+
chr1	77525865	77525887	hsa-miR-7156-3p	.	+
chr1	77594977	77595002	hsa_piR_004210-1	.	+
chr1	78312879	78312904	hsa_piR_013622-1	.	+
chr1	78699424	78699449	hsa_piR_016427	.	+
chr1	79053181	79053206	hsa_piR_014419	.	+
chr1	84408175	84408200	hsa_piR_014058	.	-
chr1	85032100	85032131	hsa_piR_010247	.	+
chr1	85599489	85599510	hsa-miR-4423-5p	.	+
chr1	85599525	85599545	hsa-miR-4423-3p	.	+
chr1	86119646	86119674	hsa_piR_016401	.	-
chr1	86823348	86823368	hsa-miR-7856-5p	.	-
chr1	90979485	90979510	hsa_piR_012507	.	-
chr1	91180165	91180191	hsa_piR_000856	.	-
chr1	91180239	91180265	hsa_piR_016679	.	-
chr1	91999405	91999434	hsa_piR_021956-2	.	-
chr1	92977609	92977634	hsa_piR_000467	.	-
chr1	93302845	93302940	U21	.	+
chr1	93306275	93306408	U66	.	+
chr1	94278144	94278169	hsa_piR_010632	.	-
chr1	94312436	94312455	hsa-miR-760	.	+
chr1	95211436	95211455	hsa-miR-378g	.	-
chr1	96912836	96912866	hsa_piR_011901-2	.	+
chr1	96913103	96913128	hsa_piR_021145-4	.	+
chr1	98510827	98510848	hsa-miR-2682-3p	.	-
chr1	98510863	98510885	hsa-miR-2682-5p	.	-
chr1	98511647	98511669	hsa-miR-137	.	-
chr1	99127037	99127062	hsa_piR_009087	.	+
chr1	100746812	100746832	hsa-miR-553	.	+
chr1	101052398	101052425	hsa_piR_023331-12	.	-
chr1	101721963	101721989	hsa_piR_005336-2	.	+
chr1	102252334	102252363	hsa_piR_016242-2	.	-
chr1	102252557	102252583	hsa_piR_018232-11	.	-
chr1	105426833	105426858	hsa_piR_007260	.	+
chr1	108439904	108439925	hsa-miR-7852-3p	.	+
chr1	108672806	108672832	hsa_piR_002665	.	-
chr1	108780360	108780385	hsa_piR_020842	.	+
chr1	108783579	108783607	hsa_piR_009122	.	+
chr1	108784574	108784600	hsa_piR_010781	.	+
chr1	108785780	108785809	hsa_piR_020259-2	.	+
chr1	108786204	108786229	hsa_piR_000550-2	.	+
chr1	108786304	108786329	hsa_piR_011297	.	+
chr1	108786828	108786855	hsa_piR_022813-1	.	-
chr1	108789731	108789756	hsa_piR_013643	.	-
chr1	108803353	108803380	hsa_piR_015634	.	-
chr1	108853241	108853268	hsa_piR_000628	.	+
chr1	109220236	109220262	hsa_piR_015515	.	+
chr1	109642814	109643236	mgU2-25/61,HBII-382	.	+
chr1	109772076	109772101	hsa_piR_018134	.	+
chr1	109801452	109801477	hsa_piR_011294	.	+
chr1	110049405	110049434	hsa_piR_012811	.	-
chr1	110051089	110051117	hsa_piR_017195	.	-
chr1	110141523	110141545	hsa-miR-197-5p	.	+
chr1	110141562	110141583	hsa-miR-197-3p	.	+
chr1	110173618	110173647	hsa_piR_007029	.	+
chr1	110330902	110330928	hsa_piR_019044	.	+
chr1	110524640	110524667	hsa_piR_014845	.	-
chr1	110600361	110600391	hsa_piR_004712	.	+
chr1	110600552	110600580	hsa_piR_007184	.	+
chr1	110600773	110600800	hsa_piR_005835	.	+
chr1	110602643	110602670	hsa_piR_010769	.	-
chr1	110603304	110603332	hsa_piR_013626	.	+
chr1	110603336	110603368	cluster_475	.	+
chr1	110715058	110715083	hsa_piR_000703	.	+
chr1	110881653	110881679	hsa_piR_012093	.	+
chr1	111739712	111739738	hsa_piR_011198	.	-
chr1	111990114	111990142	hsa_piR_009858	.	-
chr1	112440070	112440097	hsa_piR_017142	.	-
chr1	112452793	112452819	hsa_piR_017578	.	-
chr1	112775209	112775238	hsa_piR_022753	.	-
chr1	113004428	113004445	hsa-miR-4256	.	-
chr1	113058877	113058904	hsa_piR_013225	.	+
chr1	113058952	113058978	hsa_piR_010520	.	+
chr1	113065465	113065490	hsa_piR_012698	.	+
chr1	113065956	113065983	hsa_piR_006200	.	+
chr1	113066432	113066460	hsa_piR_011320	.	-
chr1	113067189	113067216	hsa_piR_021174	.	-
chr1	113067659	113067689	hsa_piR_014683	.	+
chr1	113068318	113068345	hsa_piR_018063	.	+
chr1	113153596	113153624	hsa_piR_001871	.	-
chr1	113246317	113246354	cluster_448	.	-
chr1	113668563	113668588	hsa_piR_007341	.	+
chr1	113798254	113798280	hsa_piR_009847	.	-
chr1	114308881	114308908	hsa_piR_020925	.	-
chr1	115272943	115272971	hsa_piR_003912	.	-
chr1	115277113	115277138	hsa_piR_011910	.	-
chr1	115292578	115292608	hsa_piR_015708	.	-
chr1	116137956	116137982	hsa_piR_012640	.	-
chr1	116941267	116941296	hsa_piR_019226	.	+
chr1	117102660	117102681	hsa-miR-548ac	.	-
chr1	117214409	117214430	hsa-miR-320b	.	+
chr1	117500920	117500945	hsa_piR_013036	.	+
chr1	117637277	117637298	hsa-miR-942-5p	.	+
chr1	117637317	117637338	hsa-miR-942-3p	.	+
chr1	117660658	117660684	hsa_piR_003377	.	-
chr1	118151494	118151519	hsa_piR_014334	.	+
chr1	118392001	118392026	hsa_piR_016806	.	-
chr1	119569679	119569707	hsa_piR_015236	.	-
chr1	119669719	119669746	hsa_piR_008824	.	+
chr1	119758207	119758234	hsa_piR_012714	.	+
chr1	119876054	119876080	hsa_piR_014518	.	+
chr1	120283041	120283070	hsa_piR_003145	.	+
chr1	120387537	120387565	hsa_piR_015315	.	-
chr1	120409727	120409753	hsa_piR_023028	.	-
chr1	120464344	120464374	hsa_piR_014254	.	-
chr1	120533678	120533707	hsa_piR_021424	.	-
chr1	120533810	120533840	hsa_piR_006982	.	-
chr1	120535160	120535188	hsa_piR_022135	.	-
chr1	120537606	120537631	hsa_piR_022804	.	-
chr1	120540141	120540167	hsa_piR_008233	.	-
chr1	120572288	120572316	hsa_piR_006181	.	-
chr1	120606084	120606112	hsa_piR_001636	.	-
chr1	120789739	120789768	hsa_piR_005755-1	.	-
chr1	120905272	120905298	hsa_piR_000640	.	+
chr1	121107183	121107208	hsa_piR_009683	.	+
chr1	121115974	121115999	hsa_piR_016941	.	+
chr1	121126057	121126082	hsa_piR_009065	.	+
chr1	121129376	121129401	hsa_piR_009159	.	-
chr1	121132054	121132080	hsa_piR_015499	.	+
chr1	121139074	121139099	hsa_piR_009253-1	.	+
chr1	142658280	142658305	hsa_piR_016479-2	.	-
chr1	142660240	142660265	hsa_piR_008005-3	.	+
chr1	142663194	142663222	hsa_piR_010041-3	.	-
chr1	142667332	142667354	hsa-miR-3118	.	+
chr1	142672177	142672219	cluster_427	.	-
chr1	142672854	142672879	hsa_piR_017243-3	.	-
chr1	142688239	142688268	cluster_474	.	+
chr1	142688735	142688763	hsa_piR_007460-2	.	-
chr1	142688979	142689005	hsa_piR_012472-4	.	+
chr1	142689406	142689431	hsa_piR_006955-5	.	-
chr1	142689514	142689553	cluster_479	.	+
chr1	142689850	142689879	hsa_piR_008128	.	-
chr1	142692102	142692127	hsa_piR_000672-1	.	-
chr1	142713834	142713859	hsa_piR_006286-2	.	-
chr1	143163792	143163814	hsa-miR-3118	.	+
chr1	143168646	143168675	hsa_piR_012396	.	-
chr1	143185646	143185672	hsa_piR_012611-3	.	-
chr1	143188483	143188512	hsa_piR_008106-1	.	-
chr1	143424150	143424172	hsa-miR-3118	.	-
chr1	143672933	143672953	hsa-miR-6077	.	+
chr1	143702304	143702331	hsa_piR_001146	.	+
chr1	143958336	143958363	hsa_piR_004429	.	-
chr1	144157566	144157594	hsa_piR_022121	.	+
chr1	144158024	144158050	hsa_piR_000043	.	-
chr1	144174621	144174649	hsa_piR_006257	.	+
chr1	144538991	144539017	hsa_piR_005702-2	.	-
chr1	144593802	144593827	hsa_piR_005670	.	+
chr1	144598723	144598749	hsa_piR_009971	.	+
chr1	144599489	144599517	hsa_piR_021211	.	+
chr1	144614857	144614883	hsa_piR_013133	.	+
chr1	144693193	144693219	hsa_piR_005438	.	-
chr1	144822475	144822500	hsa_piR_013292	.	-
chr1	144855828	144855854	hsa_piR_005050	.	-
chr1	144866405	144866434	hsa_piR_016971	.	+
chr1	144931144	144931171	hsa_piR_001624	.	-
chr1	144932328	144932353	hsa_piR_000435	.	+
chr1	145137300	145137326	hsa_piR_012191-1	.	-
chr1	145137994	145138023	hsa_piR_022533-1	.	-
chr1	145273339	145273364	hsa_piR_004939	.	+
chr1	145281377	145281403	hsa_piR_010545	.	+
chr1	145290810	145290838	hsa_piR_012387	.	+
chr1	145438509	145438537	hsa_piR_002973	.	+
chr1	145442741	145442768	hsa_piR_010972	.	-
chr1	145575990	145576015	hsa_piR_009297	.	+
chr1	145584428	145584448	hsa-miR-6736-5p	.	+
chr1	145584461	145584481	hsa-miR-6736-3p	.	+
chr1	145625934	145625959	hsa_piR_007245	.	+
chr1	145828779	145828804	hsa_piR_021435	.	+
chr1	145829737	145829764	hsa_piR_015413	.	-
chr1	145951701	145951726	hsa_piR_009358	.	+
chr1	145963283	145963309	hsa_piR_004281	.	+
chr1	145984893	145984920	hsa_piR_012909	.	+
chr1	146018257	146018283	hsa_piR_001279	.	+
chr1	146049748	146049776	hsa_piR_023082	.	-
chr1	146065280	146065309	hsa_piR_011816	.	-
chr1	146077123	146077151	hsa_piR_016871	.	-
chr1	146081586	146081613	hsa_piR_014992	.	-
chr1	146084093	146084122	hsa_piR_013839	.	+
chr1	146629482	146629510	hsa_piR_017639	.	-
chr1	146649838	146649863	hsa_piR_005144	.	+
chr1	146726556	146726582	hsa_piR_019625	.	+
chr1	146736094	146736119	hsa_piR_002725	.	+
chr1	146742998	146743023	hsa_piR_019516	.	-
chr1	146745476	146745503	hsa_piR_022343	.	-
chr1	146746001	146746027	hsa_piR_007155	.	-
chr1	146747727	146747752	hsa_piR_000227	.	-
chr1	146751571	146751597	hsa_piR_019731	.	+
chr1	146760660	146760685	hsa_piR_005216	.	-
chr1	146764695	146764721	hsa_piR_015869	.	+
chr1	146766490	146766517	hsa_piR_006634	.	-
chr1	146969322	146969348	hsa_piR_005113	.	-
chr1	147716405	147716430	hsa_piR_002377	.	+
chr1	147806646	147806668	hsa-miR-5087	.	-
chr1	147860446	147860466	hsa-miR-6077	.	+
chr1	149025507	149025544	cluster_466	.	-
chr1	149288443	149288469	hsa_piR_005419	.	-
chr1	149800009	149800034	hsa_piR_015030	.	-
chr1	149822926	149822952	hsa_piR_005188-2	.	-
chr1	149871765	149871791	hsa_piR_004972	.	+
chr1	149898737	149898767	hsa_piR_010794	.	-
chr1	149911140	149911168	hsa_piR_013262	.	-
chr1	150464826	150464848	hsa-miR-6878-5p	.	+
chr1	150464866	150464886	hsa-miR-6878-3p	.	+
chr1	150524463	150524480	hsa-miR-4257	.	+
chr1	150548837	150548864	hsa_piR_007629	.	-
chr1	150551446	150551471	hsa_piR_012595	.	-
chr1	151258824	151258853	hsa_piR_007064	.	+
chr1	151396666	151396693	hsa_piR_002578	.	-
chr1	151518287	151518307	hsa-miR-554	.	+
chr1	151666340	151666365	hsa_piR_017841	.	+
chr1	151669563	151669588	hsa_piR_011718	.	+
chr1	151670795	151670824	hsa_piR_001456	.	+
chr1	151751393	151751422	hsa_piR_019729	.	-
chr1	151847303	151847329	hsa_piR_017070	.	-
chr1	151867507	151867533	hsa_piR_020955	.	-
chr1	151995610	151995638	hsa_piR_010778	.	+
chr1	152052603	152052630	hsa_piR_000016-1	.	-
chr1	152052945	152052971	hsa_piR_009565	.	-
chr1	152087613	152087640	hsa_piR_001546	.	+
chr1	152164111	152164137	hsa_piR_007948	.	+
chr1	152165406	152165431	hsa_piR_008066	.	+
chr1	152165684	152165709	hsa_piR_006601	.	+
chr1	152185937	152185967	hsa_piR_011932	.	+
chr1	152186970	152186999	hsa_piR_022692	.	+
chr1	152187074	152187104	hsa_piR_014715	.	+
chr1	152192689	152192714	hsa_piR_007864	.	+
chr1	152276508	152276533	hsa_piR_011205	.	+
chr1	152328079	152328106	hsa_piR_018338	.	-
chr1	152392895	152392920	hsa_piR_008583	.	+
chr1	153195045	153195073	hsa_piR_001535	.	-
chr1	153263678	153263703	hsa_piR_011916	.	-
chr1	153506998	153507024	hsa_piR_007725	.	+
chr1	153662239	153662259	hsa-miR-8083	.	-
chr1	153732022	153732049	hsa_piR_010515	.	+
chr1	153746135	153746160	hsa_piR_023061	.	+
chr1	153934827	153934848	hsa-miR-6737-3p	.	-
chr1	153934871	153934891	hsa-miR-6737-5p	.	-
chr1	154031043	154031072	hsa_piR_021692	.	-
chr1	154077038	154077059	hsa-miR-5698	.	-
chr1	154166189	154166209	hsa-miR-190b	.	-
chr1	154325468	154325493	hsa_piR_019674	.	-
chr1	154351099	154351129	hsa_piR_011337-3	.	-
chr1	154480915	154480943	hsa_piR_019125	.	+
chr1	154570932	154570957	hsa_piR_011492	.	-
chr1	154680109	154680136	hsa_piR_013342	.	+
chr1	154794576	154794602	hsa_piR_014048	.	-
chr1	154931241	154931269	hsa_piR_020014	.	-
chr1	154931782	154931810	hsa_piR_013223	.	-
chr1	154948179	154948195	hsa-miR-4258	.	+
chr1	155164987	155165008	hsa-miR-92b-5p	.	+
chr1	155165028	155165049	hsa-miR-92b-3p	.	+
chr1	155316156	155316176	hsa-miR-555	.	-
chr1	155365274	155365299	hsa_piR_022307	.	-
chr1	155403670	155403695	hsa_piR_002380-2	.	-
chr1	155581977	155582005	hsa_piR_003349	.	+
chr1	155584347	155584375	hsa_piR_016676	.	+
chr1	155622402	155622427	hsa_piR_013050	.	+
chr1	155720502	155720530	hsa_piR_001153	.	+
chr1	155823283	155823308	hsa_piR_015182	.	-
chr1	155869137	155869164	hsa_piR_007240	.	-
chr1	155889699	155889838	ACA42,"hsa_piR_019368"	.	-
chr1	155895748	155895877	ACA26	.	-
chr1	155921064	155921087	hsa-miR-6738-3p	.	-
chr1	155921100	155921122	hsa-miR-6738-5p	.	-
chr1	156169727	156169753	hsa_piR_008518	.	+
chr1	156220049	156220078	hsa_piR_014199	.	-
chr1	156305621	156305646	hsa_piR_017409	.	-
chr1	156309542	156309567	hsa_piR_016292	.	+
chr1	156314468	156314495	hsa_piR_005590	.	+
chr1	156316581	156316608	cluster_473	.	+
chr1	156369425	156369450	hsa_piR_008532	.	-
chr1	156390146	156390167	hsa-miR-9-3p	.	-
chr1	156390184	156390206	hsa-miR-9-5p	.	-
chr1	156692851	156692878	hsa_piR_009197	.	-
chr1	156710843	156710868	hsa_piR_004200	.	-
chr1	156905948	156905968	hsa-miR-765	.	-
chr1	157340861	157340886	hsa_piR_002533	.	-
chr1	157345193	157345218	hsa_piR_004772	.	-
chr1	157346871	157346897	hsa_piR_004629	.	-
chr1	157743086	157743111	hsa_piR_008831	.	+
chr1	158485150	158485175	hsa_piR_015105	.	+
chr1	159869779	159869800	hsa-miR-4259	.	-
chr1	160184367	160184392	hsa_piR_007158	.	+
chr1	160793798	160793824	hsa_piR_021504	.	+
chr1	160897682	160897707	hsa_piR_017991	.	-
chr1	160967246	160967275	hsa_piR_018285	.	-
chr1	160968174	160968201	hsa_piR_006372	.	-
chr1	161015478	161015504	hsa_piR_001595	.	-
chr1	161069557	161069586	hsa_piR_005711	.	+
chr1	161087934	161087960	hsa_piR_005041	.	+
chr1	161090360	161090387	hsa_piR_007440	.	+
chr1	161090389	161090414	hsa_piR_014899	.	+
chr1	161092943	161092968	hsa_piR_002550	.	-
chr1	161093588	161093615	hsa_piR_022423	.	+
chr1	161196985	161197006	hsa-miR-5187-5p	.	+
chr1	161197027	161197047	hsa-miR-5187-3p	.	+
chr1	161333554	161333580	hsa_piR_005414	.	+
chr1	161969903	161969929	hsa_piR_000101	.	-
chr1	162126906	162126927	hsa-miR-4654	.	+
chr1	162312351	162312372	hsa-miR-556-5p	.	+
chr1	162312390	162312411	hsa-miR-556-3p	.	+
chr1	163265499	163265527	hsa_piR_011258	.	-
chr1	165877160	165877181	hsa-miR-3658	.	+
chr1	166094666	166094691	hsa_piR_013023	.	-
chr1	166124010	166124034	hsa-miR-921	.	-
chr1	166127839	166127866	hsa_piR_010687	.	-
chr1	166353105	166353130	hsa_piR_006420	.	+
chr1	166717316	166717341	hsa_piR_006429-2	.	+
chr1	167560887	167560912	hsa_piR_009017-2	.	+
chr1	167967903	167967924	hsa-miR-1255b-5p	.	+
chr1	167967937	167967958	hsa-miR-1255b-2-3p	.	+
chr1	168215910	168215939	hsa_piR_001281	.	+
chr1	168344822	168344844	hsa-miR-557	.	+
chr1	169446940	169446965	hsa_piR_022321	.	-
chr1	170120527	170120546	hsa-miR-3119	.	+
chr1	170120576	170120595	hsa-miR-3119	.	-
chr1	171070879	171070899	hsa-miR-1295a	.	-
chr1	171070880	171070900	hsa-miR-1295b-5p	.	+
chr1	171070918	171070939	hsa-miR-1295b-3p	.	+
chr1	171753056	171753082	hsa_piR_004647	.	+
chr1	172107956	172107977	hsa-miR-214-3p	.	-
chr1	172107960	172107980	hsa-miR-3120-5p	.	+
chr1	172107997	172108018	hsa-miR-214-5p	.	-
chr1	172107998	172108018	hsa-miR-3120-3p	.	+
chr1	172113694	172113715	hsa-miR-199a-3p	.	-
chr1	172113732	172113754	hsa-miR-199a-5p	.	-
chr1	173056188	173056213	hsa_piR_014912	.	-
chr1	173130886	173130911	hsa_piR_015506	.	-
chr1	173772591	173772619	hsa_piR_005637	.	-
chr1	173833283	173833360	U81	.	-
chr1	173833507	173833572	U47	.	-
chr1	173833966	173834044	U80	.	-
chr1	173834485	173834570	U79	.	-
chr1	173834759	173834824	U78	.	-
chr1	173835103	173835166	U44	.	-
chr1	173835438	173835508	U77	.	-
chr1	173835772	173835852	U76	.	-
chr1	173836016	173836076	U75	.	-
chr1	173836811	173836883	U74	.	-
chr1	173869551	173869578	hsa_piR_012902	.	+
chr1	174973917	174973944	hsa_piR_011958-2	.	+
chr1	175013418	175013447	hsa_piR_005983-1	.	+
chr1	175013910	175013940	hsa_piR_007003	.	-
chr1	175937532	175937676	HBI-100	.	-
chr1	176509094	176509119	hsa_piR_012151	.	+
chr1	176998510	176998530	hsa-miR-488-3p	.	-
chr1	176998548	176998568	hsa-miR-488-5p	.	-
chr1	178646898	178646919	hsa-miR-4424	.	+
chr1	179069777	179069808	hsa_piR_022337	.	-
chr1	179556000	179556030	hsa_piR_003630	.	-
chr1	179556051	179556083	cluster_456	.	-
chr1	179556136	179556165	hsa_piR_003226	.	-
chr1	179556207	179556237	hsa_piR_018441	.	-
chr1	179556421	179556448	hsa_piR_010852-1	.	+
chr1	179556468	179556605	cluster_431	.	-
chr1	179556689	179556741	cluster_444	.	-
chr1	179556747	179556776	hsa_piR_003729	.	-
chr1	179556777	179556841	cluster_441	.	-
chr1	179556861	179556891	hsa_piR_023216	.	-
chr1	179556923	179556985	cluster_459,"cluster_433"	.	-
chr1	179557000	179557104	cluster_454,"cluster_458"	.	-
chr1	179557109	179557181	cluster_430	.	-
chr1	179557188	179557216	hsa_piR_009887	.	-
chr1	179557250	179557279	hsa_piR_012715	.	-
chr1	179557328	179557357	hsa_piR_002638	.	-
chr1	179557403	179557443	cluster_462	.	-
chr1	179557446	179557483	cluster_469	.	-
chr1	179557495	179557554	cluster_426	.	-
chr1	179557562	179557617	cluster_442	.	-
chr1	179557627	179557691	cluster_447	.	-
chr1	179557702	179557744	cluster_460	.	-
chr1	179557775	179557803	hsa_piR_003795	.	-
chr1	179557809	179557850	cluster_439	.	-
chr1	179557861	179557889	hsa_piR_005792	.	-
chr1	179558082	179558126	cluster_434	.	-
chr1	179558135	179558163	hsa_piR_023106	.	-
chr1	179558304	179558332	hsa_piR_009168	.	-
chr1	179558375	179558439	cluster_463	.	-
chr1	179558532	179558563	cluster_445	.	-
chr1	179558568	179558625	cluster_449	.	-
chr1	179558664	179558702	cluster_435	.	-
chr1	179558711	179558748	cluster_450	.	-
chr1	179558801	179558830	hsa_piR_005474	.	-
chr1	179558807	179558838	hsa_piR_018612-1	.	+
chr1	179558845	179558875	hsa_piR_021578	.	-
chr1	179558971	179559020	cluster_464	.	-
chr1	179559894	179559922	hsa_piR_012741	.	-
chr1	179559936	179559965	hsa_piR_016462	.	-
chr1	179559969	179559997	hsa_piR_021193	.	-
chr1	179782920	179782948	hsa_piR_011795	.	+
chr1	179783554	179783581	hsa_piR_003691	.	-
chr1	179795028	179795057	hsa_piR_018036	.	-
chr1	179804979	179805006	hsa_piR_012473	.	-
chr1	179832444	179832470	hsa_piR_000226	.	-
chr1	180136032	180136058	hsa_piR_019114	.	+
chr1	180147944	180147973	hsa_piR_012854	.	+
chr1	180167455	180167485	hsa_piR_011030	.	+
chr1	180244371	180244398	hsa_piR_002917	.	+
chr1	180407458	180407479	hsa-miR-3121-3p	.	-
chr1	180407493	180407514	hsa-miR-3121-5p	.	-
chr1	180935604	180935630	hsa_piR_015720	.	-
chr1	181060976	181061003	hsa_piR_006773	.	+
chr1	181162706	181162732	hsa_piR_015450	.	+
chr1	182026693	182026720	hsa_piR_003544	.	+
chr1	182929076	182929104	hsa_piR_011281	.	+
chr1	183496826	183496853	hsa_piR_014778	.	+
chr1	184597307	184597334	hsa_piR_009960	.	+
chr1	192685463	192685479	hsa-miR-4426	.	+
chr1	193105682	193105703	hsa-miR-1278	.	+
chr1	196551547	196551567	hsa-miR-4735-3p	.	-
chr1	196551583	196551604	hsa-miR-4735-5p	.	-
chr1	198649922	198649951	hsa_piR_022085	.	+
chr1	198828016	198828036	hsa-miR-181b-3p	.	-
chr1	198828054	198828076	hsa-miR-181b-5p	.	-
chr1	198828198	198828219	hsa-miR-181a-3p	.	-
chr1	198828237	198828259	hsa-miR-181a-5p	.	-
chr1	200378807	200378832	hsa_piR_006226	.	-
chr1	200940318	200940346	hsa_piR_007515	.	-
chr1	201688707	201688728	hsa-miR-5191	.	+
chr1	201777743	201777762	hsa-miR-1231	.	+
chr1	201832506	201832527	hsa-miR-6739-5p	.	+
chr1	201832555	201832575	hsa-miR-6739-3p	.	+
chr1	201947867	201947892	hsa_piR_000578-2	.	+
chr1	201972257	201972278	hsa-miR-6740-5p	.	+
chr1	201972343	201972364	hsa-miR-6740-3p	.	+
chr1	202264528	202264554	hsa_piR_018159	.	+
chr1	202287817	202287846	hsa_piR_003587	.	+
chr1	202552721	202552750	hsa_piR_020625	.	+
chr1	202552975	202553005	hsa_piR_016635	.	+
chr1	202553326	202553354	hsa_piR_017587	.	+
chr1	202698251	202698280	hsa_piR_020308	.	-
chr1	202850207	202850233	hsa_piR_002256	.	-
chr1	202878209	202878234	hsa_piR_016563-1	.	-
chr1	202881157	202881182	hsa_piR_006744-12	.	+
chr1	202977888	202977914	hsa_piR_017930-2	.	-
chr1	202985215	202985241	hsa_piR_003045-3	.	+
chr1	203690482	203690508	hsa_piR_000302	.	+
chr1	203698708	203698833	ACA63	.	+
chr1	204379157	204379184	hsa_piR_008004	.	-
chr1	204380415	204380440	hsa_piR_005225	.	-
chr1	204380794	204380823	hsa_piR_001571	.	-
chr1	204380885	204380911	hsa_piR_022043	.	-
chr1	204522838	204522864	hsa_piR_016599	.	+
chr1	204597910	204597936	hsa_piR_000019	.	+
chr1	204598086	204598116	hsa_piR_013138	.	+
chr1	205055929	205055954	hsa_piR_017611	.	-
chr1	205114893	205114923	hsa_piR_003565	.	-
chr1	205238422	205238448	hsa_piR_007757	.	+
chr1	205417451	205417472	hsa-miR-135b-3p	.	-
chr1	205417489	205417511	hsa-miR-135b-5p	.	-
chr1	206581824	206581849	hsa_piR_005626	.	+
chr1	206648151	206648173	hsa-miR-6769b-5p	.	+
chr1	206648187	206648207	hsa-miR-6769b-3p	.	+
chr1	206770512	206770540	hsa_piR_007706	.	-
chr1	206823479	206823507	hsa_piR_021382	.	+
chr1	207975210	207975231	hsa-miR-29c-3p	.	-
chr1	207975248	207975269	hsa-miR-29c-5p	.	-
chr1	207975795	207975817	hsa-miR-29b-3p	.	-
chr1	207975837	207975858	hsa-miR-29b-2-5p	.	-
chr1	207993173	207993203	hsa_piR_001820	.	+
chr1	209405683	209405758	cluster_481	.	+
chr1	209405770	209405798	hsa_piR_005154	.	+
chr1	209406020	209406075	cluster_482	.	+
chr1	209406028	209406058	hsa_piR_000961	.	-
chr1	209605511	209605532	hsa-miR-205-5p	.	+
chr1	209605548	209605568	hsa-miR-205-3p	.	+
chr1	209796827	209796845	hsa-miR-4260	.	-
chr1	211380847	211380876	hsa_piR_017638-2	.	-
chr1	211380977	211381002	hsa_piR_004552-4	.	+
chr1	212045831	212045859	hsa_piR_016258	.	-
chr1	212250964	212250985	hsa-miR-3122	.	+
chr1	212277717	212277747	hsa_piR_003450	.	+
chr1	212526159	212526292	U98b	.	+
chr1	212538208	212538233	hsa_piR_021401	.	-
chr1	212900671	212900696	hsa_piR_015934	.	-
chr1	214436011	214436039	hsa_piR_019931	.	-
chr1	214495470	214495497	hsa_piR_009782	.	-
chr1	214526913	214526938	hsa_piR_022431	.	-
chr1	214527077	214527102	hsa_piR_018209	.	-
chr1	220291219	220291241	hsa-miR-215-3p	.	-
chr1	220291258	220291278	hsa-miR-215-5p	.	-
chr1	220291548	220291569	hsa-miR-194-5p	.	-
chr1	220373879	220374018	hsa-miR-664a-3p,hsa-miR-664a-5p,hsa-mir-664,ACA36B	.	-
chr1	221582750	221582775	hsa_piR_001394	.	+
chr1	222641983	222642012	hsa_piR_016080-2	.	-
chr1	222642628	222642658	hsa_piR_017239-3	.	-
chr1	222642738	222642782	cluster_453	.	-
chr1	222645785	222645812	hsa_piR_004462	.	-
chr1	222647277	222647306	hsa_piR_003874-3	.	-
chr1	222647326	222647358	cluster_472	.	-
chr1	222647734	222647786	cluster_467	.	-
chr1	222647967	222647997	hsa_piR_003410-1	.	-
chr1	222648092	222648123	cluster_436	.	-
chr1	222648246	222648275	cluster_471	.	-
chr1	222648338	222648366	hsa_piR_003652-2	.	-
chr1	222648372	222648423	cluster_457	.	-
chr1	222648537	222648567	cluster_461	.	-
chr1	222648692	222648717	hsa_piR_020309	.	-
chr1	222648751	222648782	cluster_428	.	-
chr1	222648953	222648984	hsa_piR_003873-2	.	-
chr1	222648997	222649033	cluster_437	.	-
chr1	222649119	222649148	hsa_piR_004674	.	-
chr1	222649203	222649231	hsa_piR_005043-1	.	-
chr1	222650359	222650401	cluster_455	.	-
chr1	222650950	222650976	hsa_piR_007095-4	.	-
chr1	222691969	222691998	hsa_piR_012766-3	.	+
chr1	223290971	223290996	hsa_piR_010740	.	+
chr1	223465879	223465905	hsa_piR_015227	.	-
chr1	223744363	223744388	hsa_piR_010347-1	.	-
chr1	224136366	224136393	hsa_piR_010272	.	-
chr1	224377405	224377434	hsa_piR_001875	.	+
chr1	224377589	224377616	hsa_piR_002825	.	+
chr1	224444751	224444772	hsa-miR-320b	.	-
chr1	224585929	224585951	hsa-miR-4742-3p	.	-
chr1	224585991	224586013	hsa-miR-4742-5p	.	-
chr1	226109780	226109801	hsa-miR-6741-3p	.	-
chr1	226109816	226109837	hsa-miR-6741-5p	.	-
chr1	226253440	226253465	hsa_piR_014823-3	.	+
chr1	226505890	226505915	hsa_piR_004268	.	+
chr1	227843324	227843353	hsa_piR_000568-4	.	+
chr1	227883750	227883775	hsa_piR_017886	.	+
chr1	227883949	227883974	hsa_piR_020146	.	+
chr1	227894296	227894322	hsa_piR_009287	.	+
chr1	227917479	227917505	hsa_piR_010944	.	-
chr1	228129311	228129331	hsa-miR-5008-3p	.	-
chr1	228129342	228129363	hsa-miR-5008-5p	.	-
chr1	228157032	228157062	cluster_476	.	+
chr1	228157100	228157129	hsa_piR_004708-2	.	+
chr1	228157144	228157169	hsa_piR_004345-1	.	+
chr1	228157331	228157335	hsa_piR_004345-2	.	+
chr1	228157661	228157683	hsa_piR_004409-1	.	+
chr1	228157685	228157692	hsa_piR_004409-2	.	+
chr1	228158249	228158278	hsa_piR_010348-1	.	+
chr1	228158446	228158476	hsa_piR_004291	.	+
chr1	228284986	228285007	hsa-miR-3620-5p	.	+
chr1	228285021	228285042	hsa-miR-3620-3p	.	+
chr1	228352126	228352154	hsa_piR_011535	.	-
chr1	228404314	228404341	hsa_piR_004883	.	+
chr1	228584749	228584768	hsa-miR-6742-3p	.	-
chr1	228584784	228584805	hsa-miR-6742-5p	.	-
chr1	228589790	228589819	hsa_piR_000931	.	-
chr1	228612998	228613025	hsa_piR_013215	.	-
chr1	228649784	228649804	hsa-miR-4666a-5p	.	+
chr1	228649826	228649846	hsa-miR-4666a-3p	.	+
chr1	228823234	228823260	hsa_piR_006613-4	.	+
chr1	228824542	228824569	hsa_piR_007563	.	-
chr1	229394519	229394545	hsa_piR_007371	.	-
chr1	229567887	229567917	hsa_piR_011331-2	.	-
chr1	229738240	229738268	hsa_piR_004029	.	-
chr1	229802079	229802106	hsa_piR_004775	.	+
chr1	229804309	229804335	hsa_piR_017169	.	+
chr1	230487799	230487824	hsa_piR_013612	.	-
chr1	231155587	231155609	hsa-miR-1182	.	-
chr1	231472658	231472686	hsa_piR_001917	.	-
chr1	231501142	231501167	hsa_piR_020841	.	-
chr1	232549102	232549127	hsa_piR_014819	.	-
chr1	233221844	233221871	hsa_piR_012887	.	-
chr1	233759941	233759961	hsa-miR-4427	.	+
chr1	234040810	234040836	hsa_piR_017111	.	+
chr1	234442222	234442243	hsa-miR-4671-5p	.	+
chr1	234442258	234442278	hsa-miR-4671-3p	.	+
chr1	234545768	234545793	hsa_piR_016499	.	-
chr1	234858470	234858495	hsa_piR_001459	.	+
chr1	234861152	234861178	hsa_piR_005698	.	+
chr1	235029760	235029788	hsa_piR_010171	.	-
chr1	235291117	235291252	ACA14b	.	-
chr1	235353355	235353376	hsa-miR-4753-3p	.	-
chr1	235353401	235353422	hsa-miR-4753-5p	.	-
chr1	235491960	235491985	hsa_piR_016087	.	+
chr1	235747112	235747137	hsa_piR_006283	.	-
chr1	235866060	235866088	hsa_piR_017505	.	-
chr1	236016300	236016321	hsa-miR-1537-3p	.	-
chr1	236016337	236016358	hsa-miR-1537-5p	.	-
chr1	236700835	236700860	hsa_piR_004691	.	+
chr1	236706945	236706979	cluster_446	.	-
chr1	236711607	236711638	hsa_piR_016860	.	+
chr1	236716880	236716909	hsa_piR_011423	.	-
chr1	236767995	236768021	hsa_piR_011361	.	+
chr1	237237661	237237689	hsa_piR_001853	.	+
chr1	237634464	237634485	hsa-miR-4428	.	+
chr1	239225219	239225246	hsa_piR_011324	.	-
chr1	241295620	241295636	hsa-miR-3123	.	+
chr1	242156512	242156538	hsa_piR_008752-2	.	+
chr1	243152949	243152975	hsa_piR_016100-1	.	-
chr1	243220450	243220478	hsa_piR_022069-2	.	-
chr1	243509490	243509511	hsa-miR-4677-5p	.	+
chr1	243509527	243509548	hsa-miR-4677-3p	.	+
chr1	245262554	245262580	hsa_piR_000859	.	+
chr1	245477993	245478018	hsa_piR_009643	.	+
chr1	245628753	245628781	hsa_piR_021388	.	-
chr1	245652217	245652242	hsa_piR_000026	.	+
chr1	245868499	245868525	hsa_piR_013272	.	-
chr1	245999728	245999753	hsa_piR_002025	.	-
chr1	246027156	246027183	hsa_piR_008444	.	-
chr1	246680152	246680178	hsa_piR_020235	.	+
chr1	246899314	246899340	hsa_piR_017998	.	+
chr1	247365318	247365343	hsa-miR-3916	.	-
chr1	247444247	247444274	hsa_piR_022420	.	-
chr1	247737885	247737912	hsa_piR_007159	.	+
chr1	247996688	247996717	hsa_piR_015983	.	-
chr1	249120582	249120602	hsa-miR-3124-5p	.	+
chr1	249120617	249120638	hsa-miR-3124-3p	.	+
chr1	249143336	249143361	hsa_piR_016459	.	+
chr1	249167792	249167818	hsa_piR_010676	.	-
chr1	249221216	249221243	hsa_piR_001215-1	.	-
chr1	249224379	249224407	hsa_piR_010724	.	+
chr10	321985	322011	hsa_piR_022172	.	-
chr10	631463	631493	hsa_piR_008312	.	-
chr10	682785	682812	hsa_piR_007480	.	-
chr10	687639	687660	hsa-miR-5699-3p	.	-
chr10	687688	687709	hsa-miR-5699-5p	.	-
chr10	864292	864319	hsa_piR_005985	.	-
chr10	1129303	1129328	hsa_piR_021236	.	+
chr10	1144915	1144940	hsa_piR_022570	.	+
chr10	1168237	1168263	hsa_piR_006596	.	-
chr10	1176134	1176159	hsa_piR_005125	.	+
chr10	1176414	1176440	hsa_piR_005408	.	+
chr10	1177256	1177283	hsa_piR_014346	.	+
chr10	1201683	1201708	hsa_piR_016739	.	-
chr10	1208278	1208303	hsa_piR_014332	.	+
chr10	1252603	1252628	hsa_piR_007215	.	+
chr10	1386862	1386890	hsa_piR_009066	.	+
chr10	1389441	1389469	hsa_piR_008496	.	+
chr10	2118225	2118246	hsa-miR-6072	.	-
chr10	2620590	2620619	hsa_piR_002924	.	-
chr10	3171918	3171946	hsa_piR_003967	.	-
chr10	3465754	3465779	hsa_piR_009043	.	+
chr10	4033370	4033388	hsa-miR-6078	.	+
chr10	5806294	5806323	hsa_piR_020833	.	-
chr10	6194172	6194189	hsa-miR-3155b	.	-
chr10	6194210	6194230	hsa-miR-3155a	.	+
chr10	6262665	6262690	hsa_piR_014675	.	+
chr10	6275335	6275362	hsa_piR_004424	.	+
chr10	6692079	6692107	hsa_piR_007218	.	+
chr10	6692258	6692286	hsa_piR_005460	.	+
chr10	7848278	7848307	hsa_piR_008193	.	+
chr10	8076743	8076768	hsa_piR_003552	.	+
chr10	10187711	10187736	hsa_piR_012185	.	+
chr10	10890714	10890739	hsa_piR_022097	.	-
chr10	11357926	11357955	hsa_piR_020647	.	-
chr10	11805629	11805654	hsa_piR_000288	.	+
chr10	11929818	11929847	hsa_piR_014745	.	-
chr10	12160770	12160795	hsa_piR_004280	.	+
chr10	12172791	12172811	hsa-miR-548ak	.	-
chr10	12397511	12397536	hsa_piR_000646	.	+
chr10	12620795	12620815	hsa-miR-4480	.	+
chr10	12695180	12695196	hsa-miR-4481	.	-
chr10	12767324	12767345	hsa-miR-548q	.	-
chr10	13251429	13251457	hsa_piR_021385	.	+
chr10	13567134	13567162	hsa_piR_003851	.	-
chr10	14425209	14425225	hsa-miR-4293	.	-
chr10	14478588	14478609	hsa-miR-1265	.	+
chr10	14765767	14765795	hsa_piR_011714-3	.	-
chr10	14765832	14765858	hsa_piR_018232-9	.	-
chr10	14923606	14923632	hsa_piR_001658	.	+
chr10	14952000	14952026	hsa_piR_021132	.	+
chr10	15049022	15049049	hsa_piR_020934-7	.	+
chr10	17887122	17887142	hsa-miR-511-5p	.	+
chr10	17887160	17887179	hsa-miR-511-3p	.	+
chr10	18134051	18134071	hsa-miR-511-5p	.	+
chr10	18134089	18134108	hsa-miR-511-3p	.	+
chr10	19248678	19248708	cluster_1998	.	+
chr10	19248772	19248777	hsa_piR_022688-1	.	+
chr10	19249134	19249154	hsa_piR_022688-2	.	+
chr10	19342053	19342081	hsa_piR_020586-2	.	+
chr10	20840944	20840965	hsa-miR-4675	.	+
chr10	21785505	21785524	hsa-miR-1915-3p	.	-
chr10	21785538	21785559	hsa-miR-1915-5p	.	-
chr10	23682337	23682360	hsa-miR-1254	.	+
chr10	24564674	24564695	hsa-miR-603	.	+
chr10	24880125	24880153	hsa_piR_020588	.	-
chr10	27332420	27332445	hsa_piR_005586	.	-
chr10	27382647	27382672	hsa_piR_012427	.	-
chr10	27535589	27535615	hsa_piR_007532	.	-
chr10	27535652	27535679	hsa_piR_003930-1	.	-
chr10	27535768	27535798	hsa_piR_020191-3	.	+
chr10	27535775	27535800	hsa_piR_013607-2	.	-
chr10	27537178	27537204	hsa_piR_003418	.	-
chr10	27537738	27537765	hsa_piR_017291-1	.	-
chr10	27537978	27538006	hsa_piR_018992-1	.	-
chr10	27538010	27538038	hsa_piR_007296-1	.	-
chr10	27538739	27538766	hsa_piR_001996	.	-
chr10	27539644	27539670	hsa_piR_016581-1	.	-
chr10	28578248	28578269	hsa-miR-8086	.	-
chr10	28810016	28810041	hsa_piR_008105-3	.	-
chr10	28908821	28908847	hsa_piR_021526	.	+
chr10	29078979	29079004	hsa_piR_001339	.	-
chr10	29079218	29079273	cluster_1933	.	-
chr10	29079332	29079357	hsa_piR_006931	.	-
chr10	29079418	29079452	cluster_1946	.	-
chr10	29079460	29079503	cluster_1931	.	-
chr10	29079512	29079596	cluster_1962	.	-
chr10	29079623	29079656	cluster_1967	.	-
chr10	29079680	29079720	cluster_1959	.	-
chr10	29079730	29079759	hsa_piR_000410	.	-
chr10	29079764	29079794	hsa_piR_017966	.	-
chr10	29079811	29079884	cluster_1947	.	-
chr10	29079918	29079951	cluster_1938	.	-
chr10	29079958	29079987	hsa_piR_016846	.	-
chr10	29080044	29080089	cluster_1960	.	-
chr10	29080155	29080184	hsa_piR_005201	.	-
chr10	29080185	29080223	cluster_1948	.	-
chr10	29080251	29080319	cluster_1963	.	-
chr10	29080325	29080357	cluster_1941	.	-
chr10	29080360	29080460	cluster_1939	.	-
chr10	29080499	29080527	hsa_piR_010369	.	-
chr10	29080534	29080607	cluster_1954	.	-
chr10	29080611	29080652	cluster_1953	.	-
chr10	29080653	29080845	cluster_1957,"cluster_1955"	.	-
chr10	29080726	29080757	hsa_piR_019711	.	+
chr10	29080865	29080892	hsa_piR_003512	.	-
chr10	29080918	29081006	cluster_1950	.	-
chr10	29081025	29081065	cluster_1937	.	-
chr10	29081094	29081134	cluster_1968	.	-
chr10	29081135	29081180	cluster_1952	.	-
chr10	29081181	29081222	cluster_1944	.	-
chr10	29081236	29081269	cluster_1934	.	-
chr10	29081319	29081347	hsa_piR_022177	.	-
chr10	29081381	29081409	hsa_piR_014086	.	-
chr10	29081416	29081482	cluster_1940	.	-
chr10	29081487	29081517	cluster_1932	.	-
chr10	29081520	29081590	cluster_1942	.	-
chr10	29081642	29081709	cluster_1935	.	-
chr10	29081718	29081762	cluster_1949	.	-
chr10	29084745	29084774	hsa_piR_014390	.	-
chr10	29084816	29084844	hsa_piR_017372	.	-
chr10	29090539	29090567	hsa_piR_014776	.	+
chr10	29187966	29187992	hsa_piR_007419-16	.	-
chr10	29710574	29710601	hsa_piR_003925	.	+
chr10	29833948	29833966	hsa-miR-604	.	-
chr10	29891240	29891261	hsa-miR-938	.	-
chr10	30648382	30648411	hsa_piR_018666-2	.	+
chr10	30648713	30648741	hsa_piR_000888-2	.	+
chr10	30649641	30649670	hsa_piR_001196-2	.	+
chr10	30650330	30650361	hsa_piR_019845-1	.	-
chr10	30652129	30652159	hsa_piR_003629-3	.	+
chr10	30653907	30653937	hsa_piR_015462	.	+
chr10	30656809	30656834	hsa_piR_012435-1	.	+
chr10	30656841	30656874	cluster_1990	.	+
chr10	30657526	30657544	hsa-miR-7162-3p	.	-
chr10	30657577	30657594	hsa-miR-7162-5p	.	-
chr10	30657735	30657777	cluster_2011	.	+
chr10	31165957	31165982	hsa_piR_002089	.	-
chr10	31768897	31768923	hsa_piR_009084	.	+
chr10	32834986	32835011	hsa_piR_006755-1	.	-
chr10	34876649	34876674	hsa_piR_018174	.	-
chr10	34913407	34913433	hsa_piR_006673	.	-
chr10	35368537	35368557	hsa-miR-3611	.	-
chr10	35930048	35930074	hsa_piR_005764	.	-
chr10	35930109	35930131	hsa-miR-4683	.	-
chr10	36216438	36216463	hsa_piR_000936	.	+
chr10	37554774	37554801	hsa_piR_011078	.	+
chr10	38065163	38065188	hsa_piR_017278	.	-
chr10	38349747	38349773	hsa_piR_000180	.	-
chr10	38359573	38359599	hsa_piR_014895	.	+
chr10	38361516	38361541	hsa_piR_009640	.	+
chr10	38692265	38692290	hsa_piR_017470-2	.	+
chr10	38697631	38697660	hsa_piR_012766-2	.	-
chr10	38726324	38726355	hsa_piR_009647-2	.	+
chr10	38726548	38726575	hsa_piR_017294-2	.	+
chr10	38736262	38736288	hsa_piR_007095-1	.	+
chr10	38736764	38736794	hsa_piR_003436-9	.	+
chr10	38736795	38736826	cluster_2014	.	+
chr10	38736837	38736905	cluster_2005	.	+
chr10	38736911	38736942	hsa_piR_021722-4	.	+
chr10	38736984	38737014	hsa_piR_002274-6	.	+
chr10	38737158	38737188	hsa_piR_003693-9	.	+
chr10	38737211	38737236	hsa_piR_018724-5	.	+
chr10	38737521	38737549	hsa_piR_020642-3	.	+
chr10	38737587	38737617	hsa_piR_014255-5	.	+
chr10	38740113	38740147	cluster_1977	.	+
chr10	38741098	38741124	hsa_piR_017443-10	.	-
chr10	38741919	38741944	hsa_piR_014505-1	.	+
chr10	38742261	38742288	hsa_piR_009229-10	.	+
chr10	38742914	38742941	hsa_piR_011042-2	.	+
chr10	38743390	38743434	cluster_2026	.	+
chr10	38743514	38743544	hsa_piR_017239-1	.	+
chr10	38744565	38744592	hsa_piR_020701-1	.	+
chr10	38763067	38763095	hsa_piR_000118-7	.	+
chr10	38896423	38896450	hsa_piR_019689-2	.	-
chr10	42620897	42620924	hsa_piR_001291-4	.	+
chr10	42672283	42672309	hsa_piR_015278-3	.	-
chr10	42674174	42674199	hsa_piR_018080-1	.	+
chr10	42674240	42674267	hsa_piR_006222-3	.	+
chr10	42833127	42833149	hsa_piR_000568-9	.	-
chr10	42833318	42833324	hsa_piR_000568-10	.	-
chr10	42852624	42852653	hsa_piR_004694	.	-
chr10	43053138	43053164	hsa_piR_018677	.	-
chr10	43074490	43074515	hsa_piR_003974	.	-
chr10	43075646	43075674	hsa_piR_013815	.	-
chr10	43082047	43082072	hsa_piR_001237	.	-
chr10	43282658	43282685	hsa_piR_016531	.	+
chr10	43313055	43313080	hsa_piR_022041	.	-
chr10	43316409	43316435	hsa_piR_010620-2	.	-
chr10	43318950	43318975	hsa_piR_019762-2	.	+
chr10	43331725	43331751	hsa_piR_007526-2	.	+
chr10	43334404	43334430	hsa_piR_017087-1	.	+
chr10	43365811	43365837	hsa_piR_006412-1	.	+
chr10	43369550	43369577	hsa_piR_014226	.	-
chr10	43394754	43394779	hsa_piR_009874	.	+
chr10	43493078	43493099	hsa-miR-5100	.	+
chr10	43596302	43596328	hsa_piR_021481	.	+
chr10	43883132	43883160	hsa_piR_018693	.	-
chr10	44139848	44139873	hsa_piR_015402	.	-
chr10	44139933	44139958	hsa_piR_016567	.	-
chr10	44188026	44188051	hsa_piR_021195	.	-
chr10	44254329	44254355	hsa_piR_021667	.	-
chr10	44869463	44869488	hsa_piR_015614	.	-
chr10	45473426	45473453	hsa_piR_013205	.	-
chr10	45494827	45494853	hsa_piR_012886	.	-
chr10	45659469	45659490	hsa-miR-3156-5p	.	+
chr10	45659510	45659530	hsa-miR-3156-3p	.	+
chr10	45754527	45754552	hsa_piR_007792	.	-
chr10	45905151	45905177	hsa_piR_012343	.	-
chr10	45950379	45950406	hsa_piR_006244	.	-
chr10	45951912	45951942	hsa_piR_021397	.	-
chr10	45952199	45952229	hsa_piR_018879	.	-
chr10	46174315	46174341	hsa_piR_018064	.	+
chr10	46176501	46176526	hsa_piR_009594	.	+
chr10	46194284	46194310	hsa_piR_009071	.	+
chr10	46194866	46194898	cluster_1936	.	-
chr10	46195003	46195029	hsa_piR_019971-1	.	+
chr10	46195098	46195124	hsa_piR_018485	.	+
chr10	46195390	46195415	hsa_piR_011828	.	+
chr10	46197293	46197321	hsa_piR_001625	.	+
chr10	46214873	46214899	hsa_piR_008013	.	+
chr10	46321658	46321685	hsa_piR_022079	.	-
chr10	46322125	46322151	cluster_1964	.	-
chr10	46322314	46322342	hsa_piR_001264	.	-
chr10	46342734	46342761	hsa_piR_011840	.	+
chr10	46352903	46352929	hsa_piR_011129	.	-
chr10	46357055	46357080	hsa_piR_003535	.	-
chr10	46569993	46570018	hsa_piR_021929	.	-
chr10	46646996	46647022	hsa_piR_012587	.	+
chr10	46698752	46698778	hsa_piR_001479	.	+
chr10	46700911	46700937	hsa_piR_021043	.	+
chr10	46737199	46737227	hsa_piR_009475	.	-
chr10	46743771	46743799	hsa_piR_009566	.	-
chr10	46743901	46743931	hsa_piR_019983	.	-
chr10	46748129	46748154	hsa_piR_001039	.	-
chr10	46755547	46755573	hsa_piR_014479	.	-
chr10	46756346	46756371	hsa_piR_008968	.	-
chr10	46759630	46759656	hsa_piR_002403	.	-
chr10	46934902	46934927	hsa_piR_010741	.	+
chr10	46961944	46961972	hsa_piR_007147	.	-
chr10	46963844	46963869	hsa_piR_007337	.	-
chr10	46976663	46976690	hsa_piR_002545	.	+
chr10	47002013	47002038	hsa_piR_001166	.	+
chr10	47002948	47002976	hsa_piR_011674	.	-
chr10	47006340	47006366	hsa_piR_000102	.	-
chr10	47081470	47081496	hsa_piR_008998	.	-
chr10	47152346	47152374	hsa_piR_000187	.	+
chr10	47154568	47154593	hsa_piR_022793	.	+
chr10	47163335	47163361	hsa_piR_009496	.	-
chr10	47166362	47166387	hsa_piR_006069	.	-
chr10	47619866	47619891	hsa_piR_016265	.	+
chr10	47735737	47735763	hsa_piR_010801	.	-
chr10	47773313	47773339	hsa_piR_022663	.	+
chr10	47786464	47786489	hsa_piR_006012	.	+
chr10	48902268	48902296	hsa_piR_003995	.	-
chr10	50193606	50193622	hsa-miR-4294	.	-
chr10	50257217	50257245	hsa_piR_003831	.	-
chr10	50731946	50731974	hsa_piR_016665	.	-
chr10	51381795	51381823	hsa_piR_023081	.	+
chr10	51584786	51584811	hsa_piR_002041-1	.	+
chr10	51584949	51584979	hsa_piR_015347	.	+
chr10	51585523	51585551	hsa_piR_010679	.	+
chr10	51589228	51589254	hsa_piR_006627	.	+
chr10	51590071	51590100	hsa_piR_021640	.	+
chr10	51592190	51592216	hsa_piR_022309	.	-
chr10	51595124	51595153	hsa_piR_022528	.	-
chr10	52389447	52389476	hsa_piR_004106-1	.	+
chr10	52418379	52418404	hsa_piR_012762-2	.	-
chr10	52419604	52419639	cluster_1965	.	-
chr10	52420130	52420157	hsa_piR_014106	.	-
chr10	52421222	52421248	hsa_piR_022035	.	-
chr10	52422561	52422586	hsa_piR_005618	.	-
chr10	52423300	52423328	hsa_piR_012691	.	+
chr10	52423314	52423341	hsa_piR_005932	.	-
chr10	52423426	52423454	hsa_piR_011511	.	-
chr10	52426601	52426628	hsa_piR_017815	.	+
chr10	52426626	52426651	hsa_piR_010982	.	-
chr10	52428757	52428782	hsa_piR_002294	.	-
chr10	52435013	52435039	hsa_piR_019671	.	-
chr10	52435321	52435346	hsa_piR_011850	.	-
chr10	52436180	52436208	hsa_piR_011656-2	.	+
chr10	52437636	52437662	hsa_piR_021100	.	-
chr10	52438617	52438643	hsa_piR_002215-1	.	-
chr10	52438780	52438811	cluster_1945	.	-
chr10	52439603	52439630	hsa_piR_007945	.	-
chr10	52442160	52442186	hsa_piR_019346	.	-
chr10	52442956	52442983	hsa_piR_007113	.	-
chr10	52443020	52443046	hsa_piR_020116-1	.	-
chr10	52443468	52443500	cluster_1943	.	-
chr10	52444000	52444027	hsa_piR_020472	.	-
chr10	52444584	52444609	hsa_piR_019769	.	+
chr10	52445153	52445182	cluster_1966	.	-
chr10	52445658	52445684	hsa_piR_011109	.	+
chr10	52445797	52445823	hsa_piR_017074	.	+
chr10	52447975	52448001	hsa_piR_005685	.	-
chr10	52448339	52448365	hsa_piR_013474	.	+
chr10	52456528	52456556	hsa_piR_019763-1	.	+
chr10	53059348	53059370	hsa-miR-605-5p	.	+
chr10	53059383	53059404	hsa-miR-605-3p	.	+
chr10	54501761	54501787	hsa_piR_016185	.	-
chr10	55104226	55104251	hsa_piR_001813	.	-
chr10	56367649	56367667	hsa-miR-548f-3p	.	-
chr10	56367686	56367707	hsa-miR-548f-5p	.	-
chr10	59064249	59064270	hsa-miR-3924	.	-
chr10	59866506	59866534	hsa_piR_019307	.	+
chr10	59866576	59866604	hsa_piR_021871	.	+
chr10	62630022	62630050	hsa_piR_017017	.	-
chr10	64820369	64820396	hsa_piR_013868	.	+
chr10	65132729	65132750	hsa-miR-1296-3p	.	-
chr10	65132772	65132793	hsa-miR-1296-5p	.	-
chr10	65187323	65187352	hsa_piR_017638-3	.	-
chr10	65187453	65187478	hsa_piR_004552-2	.	+
chr10	65187490	65187516	hsa_piR_012086-2	.	-
chr10	65662406	65662433	hsa_piR_023331-1	.	-
chr10	65925588	65925615	hsa_piR_019787	.	-
chr10	69163109	69163129	hsa-miR-7151-3p	.	-
chr10	69163146	69163168	hsa-miR-7151-5p	.	-
chr10	70514928	70514995	HBII-419,"hsa_piR_000045"	.	+
chr10	70519092	70519115	hsa-miR-1254	.	+
chr10	70629546	70629576	hsa_piR_010485	.	-
chr10	70629994	70630022	hsa_piR_006991	.	-
chr10	70631579	70631607	hsa_piR_021341	.	-
chr10	70636852	70636880	hsa_piR_022539	.	-
chr10	70638292	70638318	hsa_piR_013621	.	-
chr10	70646242	70646268	hsa_piR_016339	.	-
chr10	70654122	70654147	hsa_piR_015361	.	-
chr10	70654245	70654271	hsa_piR_006294	.	-
chr10	70657088	70657113	hsa_piR_023273	.	-
chr10	71874036	71874061	hsa_piR_014092	.	-
chr10	71904457	71904484	hsa_piR_008645	.	-
chr10	71921623	71921653	hsa_piR_012770-2	.	-
chr10	72165349	72165374	hsa_piR_019197	.	-
chr10	72181539	72181565	hsa_piR_008395	.	+
chr10	72181729	72181754	hsa_piR_018033	.	+
chr10	72182575	72182606	hsa_piR_009693-1	.	+
chr10	72184081	72184110	hsa_piR_005709	.	+
chr10	72185684	72185713	hsa_piR_003499	.	+
chr10	72185842	72185868	hsa_piR_012935	.	+
chr10	72187843	72187870	hsa_piR_011191	.	+
chr10	72187943	72187970	hsa_piR_003460	.	+
chr10	72637112	72637139	hsa_piR_002071	.	+
chr10	72915978	72916004	hsa_piR_016017	.	-
chr10	72997977	72998004	hsa_piR_020530	.	+
chr10	73031597	73031622	hsa_piR_002684	.	+
chr10	73140024	73140052	hsa_piR_004127	.	+
chr10	73145045	73145074	hsa_piR_002667	.	+
chr10	73550504	73550525	hsa-miR-7152-5p	.	+
chr10	73550538	73550557	hsa-miR-7152-3p	.	+
chr10	73578826	73578855	hsa_piR_012992	.	-
chr10	74480796	74480816	hsa-miR-4676-5p	.	+
chr10	74480830	74480851	hsa-miR-4676-3p	.	+
chr10	74678089	74678114	hsa_piR_006594-3	.	-
chr10	75526209	75526238	hsa_piR_008758	.	+
chr10	75530490	75530519	hsa_piR_003282	.	+
chr10	75530723	75530753	hsa_piR_006243	.	+
chr10	75530765	75530790	hsa_piR_014848	.	+
chr10	75531407	75531435	hsa_piR_004653	.	+
chr10	75531926	75531951	hsa_piR_007920	.	-
chr10	76796683	76796710	hsa_piR_013666	.	-
chr10	76809145	76809172	hsa_piR_015743	.	+
chr10	76910391	76910419	hsa_piR_021360	.	+
chr10	76939903	76939928	hsa_piR_005170	.	+
chr10	77164947	77164974	hsa_piR_004284	.	-
chr10	77312276	77312296	hsa-miR-606	.	+
chr10	77910544	77910571	hsa_piR_014870	.	+
chr10	79523610	79523639	hsa_piR_017756	.	+
chr10	79523725	79523754	hsa_piR_003270	.	+
chr10	79523851	79523895	cluster_2000	.	+
chr10	79523904	79523930	hsa_piR_006617	.	+
chr10	79524145	79524172	hsa_piR_023344	.	+
chr10	79524389	79524414	hsa_piR_007723	.	+
chr10	79525082	79525112	hsa_piR_019235	.	+
chr10	79525143	79525188	cluster_2002	.	+
chr10	79525267	79525311	cluster_2015	.	+
chr10	79525424	79525453	hsa_piR_008675	.	+
chr10	79525458	79525498	cluster_1994	.	+
chr10	79525655	79525683	hsa_piR_010125	.	+
chr10	79525841	79525942	cluster_2018	.	+
chr10	79525883	79525909	hsa_piR_005758	.	-
chr10	79526032	79526061	hsa_piR_003483	.	+
chr10	79526247	79526317	cluster_1976	.	+
chr10	79526513	79526542	hsa_piR_008733	.	+
chr10	79526603	79526635	cluster_1981	.	+
chr10	79526649	79526683	cluster_2020	.	+
chr10	79526729	79526760	cluster_1970	.	+
chr10	79526805	79526838	cluster_2022	.	+
chr10	79526824	79526854	hsa_piR_009115	.	-
chr10	79526916	79526943	hsa_piR_018974	.	+
chr10	79526980	79527009	hsa_piR_021042	.	+
chr10	79527035	79527080	cluster_2003	.	+
chr10	79527139	79527166	hsa_piR_017736	.	+
chr10	79527201	79527231	hsa_piR_004095	.	+
chr10	79527294	79527333	cluster_1992	.	+
chr10	79527441	79527470	hsa_piR_001540	.	+
chr10	79527569	79527597	hsa_piR_002069	.	+
chr10	79527605	79527634	hsa_piR_019579	.	+
chr10	79527666	79527731	cluster_1983	.	+
chr10	79527792	79527820	hsa_piR_022397	.	+
chr10	79527877	79527906	hsa_piR_013142	.	+
chr10	79527935	79527966	hsa_piR_003625	.	-
chr10	79527944	79528046	cluster_1987	.	+
chr10	79528118	79528146	hsa_piR_001066	.	+
chr10	79528152	79528210	cluster_1971	.	+
chr10	79528398	79528426	hsa_piR_009592	.	+
chr10	79529165	79529221	cluster_1969	.	+
chr10	79529227	79529253	hsa_piR_021663	.	+
chr10	79529393	79529423	hsa_piR_018160	.	+
chr10	79529575	79529605	hsa_piR_017883	.	+
chr10	79529655	79529693	cluster_1996	.	+
chr10	79529835	79529864	hsa_piR_006206	.	+
chr10	79529984	79530013	hsa_piR_020107	.	+
chr10	79530176	79530205	hsa_piR_005112	.	+
chr10	79530240	79530269	hsa_piR_006779	.	+
chr10	79530291	79530321	hsa_piR_007516	.	+
chr10	79530348	79530376	hsa_piR_023022	.	+
chr10	79530420	79530460	cluster_2025	.	+
chr10	79530485	79530542	cluster_1974	.	+
chr10	79530543	79530583	cluster_1973	.	+
chr10	79530600	79530633	cluster_2024	.	+
chr10	79530715	79530744	hsa_piR_005575	.	+
chr10	79530748	79530778	hsa_piR_008239	.	+
chr10	79530792	79530822	hsa_piR_003016	.	+
chr10	79530982	79531028	cluster_2017	.	+
chr10	79530996	79531026	hsa_piR_000476	.	-
chr10	79531084	79531112	hsa_piR_013921	.	+
chr10	79531354	79531383	hsa_piR_000405	.	+
chr10	79531436	79531466	hsa_piR_003865	.	+
chr10	79531633	79531663	hsa_piR_018644	.	+
chr10	79531767	79531793	hsa_piR_011595	.	+
chr10	79531815	79531848	cluster_1991	.	+
chr10	79532005	79532040	cluster_1978	.	+
chr10	79532049	79532077	hsa_piR_011609	.	+
chr10	79533562	79533589	hsa_piR_004333	.	+
chr10	79533608	79533637	hsa_piR_020838	.	+
chr10	79533661	79533698	cluster_2001	.	+
chr10	79533713	79533742	hsa_piR_016212	.	+
chr10	79533801	79533857	cluster_1972	.	+
chr10	79533948	79533976	hsa_piR_003525	.	+
chr10	79533993	79534081	cluster_2006	.	+
chr10	79534185	79534210	hsa_piR_001197	.	+
chr10	79534215	79534245	hsa_piR_009928	.	+
chr10	79534366	79534400	cluster_1999	.	+
chr10	79534448	79534478	hsa_piR_011067	.	+
chr10	79534532	79534570	cluster_2009	.	+
chr10	79534619	79534649	hsa_piR_008414	.	+
chr10	79534673	79534741	cluster_2004,"cluster_2016"	.	+
chr10	79534821	79534846	hsa_piR_010774	.	-
chr10	79534859	79534887	hsa_piR_008842	.	+
chr10	79535353	79535380	hsa_piR_008009	.	+
chr10	79536048	79536077	hsa_piR_005210	.	+
chr10	79537923	79537953	hsa_piR_008472	.	+
chr10	79538381	79538410	hsa_piR_019793	.	-
chr10	79538390	79538417	hsa_piR_003757	.	+
chr10	79538600	79538625	hsa_piR_019229	.	+
chr10	79538648	79538673	hsa_piR_002703	.	+
chr10	79538777	79538806	hsa_piR_021737	.	+
chr10	79538923	79538964	cluster_2023	.	+
chr10	79539039	79539070	hsa_piR_004862	.	+
chr10	79539074	79539103	hsa_piR_004548	.	+
chr10	79539394	79539455	cluster_2027	.	+
chr10	79539460	79539531	cluster_2021	.	+
chr10	79539470	79539500	hsa_piR_004607	.	-
chr10	79539635	79539664	hsa_piR_019392-1	.	+
chr10	79539739	79539769	hsa_piR_022607	.	+
chr10	79539876	79539906	hsa_piR_001022	.	+
chr10	79539989	79540037	cluster_2012	.	+
chr10	79540087	79540116	hsa_piR_016789	.	+
chr10	79540117	79540182	cluster_1980	.	+
chr10	79540164	79540192	hsa_piR_009451-2	.	-
chr10	79540183	79540213	cluster_2019	.	+
chr10	79540223	79540319	cluster_2013	.	+
chr10	79540269	79540297	hsa_piR_009440-1	.	-
chr10	79540330	79540360	hsa_piR_003975	.	+
chr10	79540542	79540571	hsa_piR_004944	.	+
chr10	79540554	79540584	hsa_piR_013126	.	-
chr10	79540588	79540662	cluster_2010	.	+
chr10	79540638	79540669	hsa_piR_009288	.	-
chr10	79540685	79540714	hsa_piR_000822	.	+
chr10	79540758	79540837	cluster_1995	.	+
chr10	79540776	79540807	hsa_piR_003716	.	-
chr10	79540839	79540873	cluster_1993	.	+
chr10	79540905	79540975	cluster_2028	.	+
chr10	79540983	79541017	cluster_1986	.	+
chr10	79541041	79541099	cluster_1958	.	-
chr10	79541050	79541090	cluster_1988	.	+
chr10	79541093	79541132	cluster_1975	.	+
chr10	79541135	79541172	cluster_1997	.	+
chr10	79541183	79541208	hsa_piR_010876	.	+
chr10	79541339	79541377	cluster_1984	.	+
chr10	79541401	79541426	hsa_piR_010784	.	+
chr10	79541474	79541504	hsa_piR_002785	.	-
chr10	79541489	79541532	cluster_1982	.	+
chr10	79541796	79541825	hsa_piR_004820	.	+
chr10	79541868	79541895	hsa_piR_002323	.	+
chr10	79541920	79541946	hsa_piR_020196	.	-
chr10	79541956	79541981	hsa_piR_005658	.	+
chr10	79542109	79542135	hsa_piR_005293	.	+
chr10	79542289	79542318	hsa_piR_012348	.	+
chr10	79542422	79542452	hsa_piR_011822	.	+
chr10	79542721	79542747	hsa_piR_008639	.	-
chr10	79544042	79544071	cluster_2008	.	+
chr10	79551006	79551034	hsa_piR_000267	.	+
chr10	79551132	79551167	cluster_2007	.	+
chr10	79553142	79553186	cluster_1979	.	+
chr10	79553351	79553380	hsa_piR_009703	.	+
chr10	79555071	79555099	hsa_piR_014743	.	+
chr10	79555317	79555343	hsa_piR_012517	.	+
chr10	79555721	79555749	hsa_piR_007837	.	+
chr10	79556785	79556811	hsa_piR_018985	.	+
chr10	79557528	79557557	hsa_piR_020213	.	+
chr10	80054926	80054955	hsa_piR_020226	.	-
chr10	81268539	81268566	hsa_piR_000121-1	.	+
chr10	81272382	81272411	hsa_piR_010818	.	-
chr10	81272386	81272412	hsa_piR_012346-1	.	+
chr10	81272464	81272492	hsa_piR_010273-1	.	+
chr10	81272567	81272597	hsa_piR_000021-1	.	-
chr10	81272789	81272818	hsa_piR_017279	.	+
chr10	81444481	81444506	hsa_piR_006566	.	-
chr10	81444732	81444758	hsa_piR_001306	.	-
chr10	81444895	81444920	hsa_piR_010005	.	-
chr10	81445367	81445396	hsa_piR_009974	.	-
chr10	81445982	81446010	hsa_piR_006611	.	-
chr10	81446146	81446174	hsa_piR_006750	.	-
chr10	81446908	81446938	hsa_piR_012234	.	-
chr10	81447380	81447408	hsa_piR_009385	.	-
chr10	81448815	81448841	hsa_piR_022224	.	-
chr10	81450453	81450479	hsa_piR_015250	.	-
chr10	81451539	81451564	hsa_piR_006193	.	-
chr10	81460703	81460731	hsa_piR_007390	.	+
chr10	81461226	81461254	hsa_piR_009756	.	-
chr10	81461944	81461973	hsa_piR_015814	.	-
chr10	81462030	81462055	hsa_piR_003579	.	-
chr10	81462660	81462685	hsa_piR_009563	.	+
chr10	81462859	81462890	hsa_piR_001812	.	+
chr10	81463172	81463201	hsa_piR_014365	.	-
chr10	81463380	81463406	hsa_piR_002196	.	-
chr10	81463629	81463654	hsa_piR_017052	.	+
chr10	81464027	81464053	hsa_piR_004055	.	-
chr10	81466793	81466819	hsa_piR_000499	.	+
chr10	81469538	81469564	hsa_piR_003397	.	-
chr10	81476308	81476334	hsa_piR_021683	.	-
chr10	81526045	81526071	hsa_piR_012486	.	-
chr10	82007734	82007763	hsa_piR_018205-2	.	+
chr10	88991071	88991099	hsa_piR_017222	.	-
chr10	81586702	81586730	hsa_piR_019387-2	.	+
chr10	81599410	81599438	hsa_piR_021113	.	+
chr10	81605978	81606003	hsa_piR_007304	.	-
chr10	81914657	81914682	hsa_piR_006309	.	-
chr10	82007024	82007053	hsa_piR_012558	.	-
chr10	82007134	82007163	hsa_piR_019366-2	.	+
chr10	82007166	82007194	hsa_piR_002632	.	+
chr10	82012939	82012969	hsa_piR_003406	.	+
chr10	82032192	82032218	hsa_piR_007977	.	-
chr10	82032585	82032614	hsa_piR_003785	.	-
chr10	82264559	82264584	hsa_piR_007913	.	+
chr10	82290941	82290967	hsa_piR_023373	.	-
chr10	84127971	84127999	hsa_piR_005715	.	+
chr10	85321277	85321308	hsa_piR_010611	.	-
chr10	85322643	85322671	hsa_piR_008698	.	-
chr10	85322996	85323023	hsa_piR_012458	.	-
chr10	85323629	85323659	hsa_piR_004947	.	-
chr10	85324103	85324131	hsa_piR_014908	.	-
chr10	85324462	85324498	cluster_1961	.	-
chr10	86320564	86320589	hsa_piR_008764-6	.	+
chr10	86446667	86446696	hsa_piR_020922	.	+
chr10	88024504	88024526	hsa-miR-346	.	-
chr10	88769105	88769135	hsa_piR_016296	.	+
chr10	88989130	88989155	hsa_piR_016957	.	-
chr10	88995977	88996005	hsa_piR_011163	.	+
chr10	89118132	89118159	hsa_piR_018948	.	+
chr10	89263647	89263668	hsa-miR-4678	.	+
chr10	89402365	89402391	hsa_piR_006813-4	.	+
chr10	89402511	89402536	hsa_piR_020644-4	.	+
chr10	90823101	90823122	hsa-miR-4679	.	+
chr10	90823138	90823159	hsa-miR-4679	.	-
chr10	91352513	91352535	hsa-miR-107	.	-
chr10	91570908	91570933	hsa_piR_013865	.	-
chr10	91575080	91575106	hsa_piR_013169	.	-
chr10	91576074	91576099	hsa_piR_022275	.	-
chr10	91585093	91585123	hsa_piR_005977	.	-
chr10	91591148	91591177	hsa_piR_019830	.	-
chr10	91597457	91597486	hsa_piR_006515	.	+
chr10	91598089	91598119	hsa_piR_011700	.	+
chr10	91598202	91598233	hsa_piR_005061	.	+
chr10	91598397	91598425	hsa_piR_013860	.	+
chr10	91598515	91598545	hsa_piR_001014	.	+
chr10	91598579	91598630	cluster_1989	.	+
chr10	91598648	91598680	cluster_1985	.	+
chr10	91598767	91598796	hsa_piR_013347	.	+
chr10	91599067	91599094	hsa_piR_014052	.	+
chr10	92546036	92546061	hsa_piR_015027	.	+
chr10	92590569	92590594	hsa_piR_005131	.	-
chr10	92961432	92961457	hsa_piR_021799	.	-
chr10	94178847	94178879	cluster_1951	.	-
chr10	94179391	94179419	hsa_piR_013810	.	-
chr10	94179514	94179543	hsa_piR_005492	.	-
chr10	94180678	94180706	hsa_piR_020133	.	+
chr10	96122630	96122655	hsa_piR_017947	.	-
chr10	97179588	97179614	hsa_piR_009388	.	-
chr10	97380950	97380978	hsa_piR_021392	.	-
chr10	97423737	97423764	hsa_piR_006108	.	-
chr10	97606216	97606243	hsa_piR_006832	.	+
chr10	97624993	97625019	hsa_piR_021158	.	-
chr10	97627317	97627342	hsa_piR_019661	.	-
chr10	97627391	97627417	hsa_piR_002896	.	-
chr10	97661912	97661937	hsa_piR_023256	.	-
chr10	97824078	97824099	hsa-miR-3157-3p	.	-
chr10	97824126	97824147	hsa-miR-3157-5p	.	-
chr10	97949795	97949821	hsa_piR_009729-1	.	-
chr10	98369588	98369615	hsa_piR_011941	.	+
chr10	98588441	98588461	hsa-miR-607	.	-
chr10	98675347	98675372	hsa_piR_008362-5	.	-
chr10	98956593	98956619	hsa_piR_015034	.	+
chr10	99435141	99435169	hsa_piR_012827	.	+
chr10	99435691	99435716	hsa_piR_012670	.	+
chr10	99448555	99448583	hsa_piR_000064	.	+
chr10	99600618	99600644	hsa_piR_001743	.	-
chr10	99643159	99643186	hsa_piR_011938	.	-
chr10	100154989	100155010	hsa-miR-1287-3p	.	-
chr10	100155028	100155049	hsa-miR-1287-5p	.	-
chr10	100191049	100191070	hsa-miR-4685-3p	.	-
chr10	100191089	100191114	hsa-miR-4685-5p	.	-
chr10	100219252	100219278	hsa_piR_003266	.	-
chr10	100684259	100684280	hsa-miR-6507-3p	.	-
chr10	100684300	100684320	hsa-miR-6507-5p	.	-
chr10	101089101	101089127	hsa_piR_010013	.	-
chr10	101421339	101421364	hsa_piR_018764	.	+
chr10	101462346	101462374	hsa_piR_011346	.	+
chr10	101469429	101469455	hsa_piR_008988	.	-
chr10	101469798	101469825	hsa_piR_011497	.	-
chr10	101486846	101486873	hsa_piR_005893	.	-
chr10	101996912	101997059	U108	.	-
chr10	102734757	102734781	hsa-miR-608	.	+
chr10	102746003	102746028	hsa_piR_002704	.	-
chr10	102746114	102746139	hsa_piR_018314	.	-
chr10	102746431	102746460	hsa_piR_018844	.	-
chr10	102748439	102748466	hsa_piR_012222	.	+
chr10	102748630	102748655	hsa_piR_016757	.	+
chr10	103314112	103314139	hsa_piR_019834	.	+
chr10	103314607	103314635	hsa_piR_019665	.	+
chr10	103361184	103361205	hsa-miR-3158-3p	.	-
chr10	103361186	103361206	hsa-miR-3158-5p	.	+
chr10	103361222	103361242	hsa-miR-3158-5p	.	-
chr10	103361223	103361244	hsa-miR-3158-3p	.	+
chr10	103432717	103432744	hsa_piR_006410-2	.	-
chr10	103607002	103607027	hsa_piR_004042	.	-
chr10	103869236	103869261	hsa_piR_016155	.	-
chr10	103898480	103898505	hsa_piR_004651	.	+
chr10	104196277	104196298	hsa-miR-146b-5p	.	+
chr10	104196313	104196334	hsa-miR-146b-3p	.	+
chr10	104233469	104233498	hsa_piR_016787	.	+
chr10	104840564	104840589	hsa_piR_022996	.	+
chr10	104846743	104846768	hsa_piR_015357	.	+
chr10	104849040	104849066	hsa_piR_000123	.	-
chr10	104853730	104853755	hsa_piR_021834	.	-
chr10	104890933	104890958	hsa_piR_021879	.	-
chr10	105154058	105154079	hsa-miR-1307-3p	.	-
chr10	105154098	105154118	hsa-miR-1307-5p	.	-
chr10	105352090	105352115	hsa_piR_014261	.	+
chr10	105354239	105354265	hsa_piR_014868	.	-
chr10	105355278	105355303	hsa_piR_018964	.	-
chr10	105355878	105355904	hsa_piR_014298	.	+
chr10	105355993	105356021	hsa_piR_020795	.	-
chr10	105357827	105357854	hsa_piR_000698	.	-
chr10	105359910	105359935	hsa_piR_009677	.	-
chr10	105359926	105359954	hsa_piR_004195	.	+
chr10	105361274	105361300	hsa_piR_017276	.	-
chr10	105361494	105361519	hsa_piR_007855	.	-
chr10	105363110	105363138	hsa_piR_017864	.	+
chr10	105365645	105365670	hsa_piR_003031	.	-
chr10	105372863	105372888	hsa_piR_010493	.	-
chr10	105378150	105378179	hsa_piR_022832	.	-
chr10	105378966	105378991	hsa_piR_001941	.	-
chr10	105387334	105387361	hsa_piR_007464	.	-
chr10	105630379	105630406	hsa_piR_017762	.	-
chr10	105641389	105641419	hsa_piR_011691	.	-
chr10	105641988	105642017	hsa_piR_017514	.	-
chr10	105807909	105807930	hsa-miR-936	.	-
chr10	105978607	105978626	hsa-miR-609	.	-
chr10	106028099	106028120	hsa-miR-4482-3p	.	-
chr10	106028135	106028156	hsa-miR-4482-5p	.	-
chr10	106072998	106073026	hsa_piR_017473	.	-
chr10	111767854	111767880	hsa_piR_003858	.	+
chr10	111985980	111986005	hsa_piR_019023	.	+
chr10	112657852	112657874	hsa-miR-4680-5p	.	+
chr10	112657889	112657909	hsa-miR-4680-3p	.	+
chr10	112696845	112696874	hsa_piR_005919-7	.	+
chr10	112748698	112748719	hsa-miR-548e-5p	.	+
chr10	112748736	112748757	hsa-miR-548e-3p	.	+
chr10	112838059	112838089	hsa_piR_004185	.	+
chr10	112838148	112838176	hsa_piR_019979	.	-
chr10	114059380	114059401	hsa-miR-6715b-3p	.	-
chr10	114059416	114059436	hsa-miR-6715b-5p	.	-
chr10	114059418	114059438	hsa-miR-6715a-3p	.	+
chr10	114393939	114393956	hsa-miR-4295	.	+
chr10	114581383	114581410	hsa_piR_006833	.	+
chr10	114583199	114583225	hsa_piR_020379	.	+
chr10	115158899	115158925	hsa_piR_014947	.	+
chr10	115537759	115537775	hsa-miR-4483	.	-
chr10	115933910	115933931	hsa-miR-2110	.	-
chr10	117641850	117641878	hsa_piR_013556	.	+
chr10	118587078	118587104	hsa_piR_014881	.	-
chr10	118589517	118589544	hsa_piR_019401	.	-
chr10	118927206	118927228	hsa-miR-3663-3p	.	-
chr10	118927245	118927265	hsa-miR-3663-5p	.	-
chr10	118964725	118964754	hsa_piR_007908	.	+
chr10	120101384	120101412	hsa_piR_022569	.	-
chr10	120575172	120575198	hsa_piR_016302	.	+
chr10	120787499	120787524	hsa_piR_022962	.	-
chr10	120819522	120819650	ACA19	.	-
chr10	120861248	120861273	hsa_piR_013029	.	+
chr10	121137487	121137508	hsa-miR-4681	.	+
chr10	121718034	121718056	hsa-miR-4682	.	+
chr10	122114364	122114395	hsa_piR_000798-1	.	-
chr10	122114420	122114445	hsa_piR_017978-12	.	-
chr10	122114446	122114472	hsa_piR_018596-3	.	-
chr10	123779049	123779076	hsa_piR_001562	.	-
chr10	124176540	124176561	hsa-miR-3941	.	+
chr10	124189708	124189733	hsa_piR_017806	.	+
chr10	124639801	124639826	hsa_piR_011525	.	+
chr10	125426526	125426551	hsa_piR_008476	.	-
chr10	125789865	125789893	hsa_piR_013558	.	+
chr10	126227223	126227252	hsa_piR_006387	.	+
chr10	126308802	126308831	hsa_piR_010819	.	-
chr10	126309831	126309857	hsa_piR_014269	.	-
chr10	126310084	126310112	hsa_piR_007577	.	-
chr10	126310295	126310324	hsa_piR_010074	.	+
chr10	126310331	126310357	hsa_piR_019641	.	+
chr10	126310431	126310459	hsa_piR_000055	.	-
chr10	126310937	126310973	cluster_1956	.	-
chr10	126311138	126311166	hsa_piR_002997	.	+
chr10	126311201	126311230	hsa_piR_017602	.	-
chr10	126311234	126311263	hsa_piR_004839	.	-
chr10	126311799	126311824	hsa_piR_022606	.	-
chr10	126315797	126315828	hsa_piR_012942	.	-
chr10	126395316	126395344	hsa_piR_010840	.	-
chr10	126721413	126721429	hsa-miR-4296	.	-
chr10	127508372	127508391	hsa-miR-4484	.	+
chr10	128929299	128929326	hsa_piR_010882	.	+
chr10	128945455	128945481	hsa_piR_007451	.	+
chr10	129164094	129164120	hsa_piR_017016	.	+
chr10	130295027	130295053	hsa_piR_016004	.	-
chr10	130893018	130893046	hsa_piR_002596	.	+
chr10	131581026	131581053	hsa_piR_016383	.	+
chr10	131641613	131641628	hsa-miR-4297	.	-
chr10	131864335	131864360	hsa_piR_004844	.	-
chr10	131865452	131865479	hsa_piR_008064	.	-
chr10	132042306	132042332	hsa_piR_022867	.	+
chr10	132067662	132067687	hsa_piR_018249	.	+
chr10	132073481	132073508	hsa_piR_009552	.	+
chr10	132351309	132351334	hsa_piR_018933	.	+
chr10	132760897	132760921	hsa-miR-378c	.	-
chr10	134527601	134527627	hsa_piR_010766	.	-
chr10	134659691	134659719	hsa_piR_002501	.	-
chr10	135004180	135004205	hsa_piR_010456	.	+
chr10	135013008	135013038	hsa_piR_013310	.	+
chr10	135061042	135061061	hsa-miR-202-3p	.	-
chr10	135061076	135061097	hsa-miR-202-5p	.	-
chr10	135098230	135098259	hsa_piR_009721	.	+
chr10	135170154	135170181	hsa_piR_016933	.	-
chr10	135185083	135185105	hsa-miR-3944-3p	.	-
chr10	135185125	135185145	hsa-miR-3944-5p	.	-
chr10	135379391	135379416	hsa_piR_015620	.	+
chr11	104940	104968	hsa_piR_000118-10	.	-
chr11	123447	123474	hsa_piR_020701-13	.	-
chr11	125095	125122	hsa_piR_011042-7	.	-
chr11	125748	125775	hsa_piR_009229-9	.	-
chr11	126092	126117	hsa_piR_014505-2	.	-
chr11	126944	126970	hsa_piR_017443-11	.	+
chr11	127902	127931	hsa_piR_014491-1	.	-
chr11	127950	127979	hsa_piR_003686-1	.	-
chr11	128990	129020	hsa_piR_004080-2	.	-
chr11	129401	129445	cluster_483	.	-
chr11	129515	129551	cluster_580	.	-
chr11	129858	129863	hsa_piR_018081-5	.	-
chr11	130030	130070	cluster_554	.	-
chr11	130091	130120	hsa_piR_005933-2	.	-
chr11	130346	130376	cluster_549	.	-
chr11	130681	130711	hsa_piR_005477-2	.	-
chr11	130847	130873	hsa_piR_010755-4	.	+
chr11	130880	130905	hsa_piR_018724-7	.	-
chr11	130928	130958	hsa_piR_003693-6	.	-
chr11	130990	131015	hsa_piR_002204-2	.	-
chr11	131174	131205	hsa_piR_021722-3	.	-
chr11	131211	131242	hsa_piR_011072	.	-
chr11	134605	134636	hsa_piR_003560-2	.	-
chr11	134642	134668	hsa_piR_022351-2	.	-
chr11	134713	134744	cluster_504	.	-
chr11	134745	134775	hsa_piR_003436-2	.	-
chr11	139049	139076	hsa_piR_017294-4	.	-
chr11	139268	139299	hsa_piR_009647-8	.	-
chr11	158378	158406	hsa_piR_018558-1	.	-
chr11	159948	159973	hsa_piR_015100-4	.	-
chr11	163307	163336	hsa_piR_005261-4	.	-
chr11	174514	174541	hsa_piR_001215-8	.	+
chr11	180334	180360	hsa_piR_015710-5	.	-
chr11	192755	192780	hsa_piR_011157	.	-
chr11	204561	204590	hsa_piR_015282	.	-
chr11	209341	209362	hsa-miR-6743-5p	.	+
chr11	209383	209405	hsa-miR-6743-3p	.	+
chr11	211291	211319	hsa_piR_019530	.	+
chr11	214530	214558	hsa_piR_005555	.	+
chr11	519413	519441	hsa_piR_021751	.	+
chr11	568112	568133	hsa-miR-210-3p	.	-
chr11	568150	568171	hsa-miR-210-5p	.	-
chr11	592612	592637	hsa_piR_008173	.	+
chr11	811680	811814	ACA52	.	+
chr11	840320	840347	hsa_piR_015930	.	-
chr11	920144	920171	hsa_piR_006987	.	+
chr11	1277840	1277858	hsa-miR-6744-5p	.	+
chr11	1277878	1277900	hsa-miR-6744-3p	.	+
chr11	1295495	1295525	hsa_piR_021466	.	+
chr11	1296752	1296780	hsa_piR_019002	.	-
chr11	1297095	1297124	hsa_piR_015000	.	-
chr11	1454066	1454094	hsa_piR_007105	.	-
chr11	1466202	1466230	hsa_piR_022625	.	+
chr11	1491046	1491076	hsa_piR_005107	.	-
chr11	1880735	1880756	hsa-miR-4298	.	-
chr11	1901335	1901355	hsa-miR-7847-3p	.	+
chr11	2017998	2018017	hsa-miR-675-3p	.	-
chr11	2018030	2018052	hsa-miR-675-5p	.	-
chr11	2155372	2155392	hsa-miR-483-3p	.	-
chr11	2155411	2155432	hsa-miR-483-5p	.	-
chr11	2194302	2194324	hsa-miR-4686	.	+
chr11	2555986	2556011	hsa_piR_008047	.	+
chr11	2985000	2985123	ACA54,"hsa_piR_019354"	.	-
chr11	3242075	3242104	hsa_piR_005364	.	+
chr11	3427780	3427808	hsa_piR_010871-5	.	+
chr11	3571351	3571376	hsa_piR_008764-7	.	-
chr11	3620028	3620055	hsa_piR_020934-4	.	+
chr11	3777577	3777604	hsa_piR_015889	.	-
chr11	3877303	3877324	hsa-miR-4687-5p	.	+
chr11	3877343	3877363	hsa-miR-4687-3p	.	+
chr11	5958257	5958283	hsa_piR_012693	.	-
chr11	5959004	5959031	hsa_piR_005903-2	.	-
chr11	6367143	6367170	hsa_piR_015731	.	-
chr11	6618687	6618712	hsa_piR_008102	.	-
chr11	6622966	6622991	hsa_piR_017308	.	-
chr11	6644804	6644832	hsa_piR_006862	.	-
chr11	6739246	6739273	hsa_piR_014916	.	-
chr11	7041471	7041496	hsa_piR_007643	.	+
chr11	7256002	7256018	hsa-miR-302e	.	+
chr11	7460650	7460676	hsa_piR_014795	.	+
chr11	7461390	7461416	hsa_piR_020329	.	-
chr11	7795652	7795677	hsa_piR_018054	.	-
chr11	7913813	7913838	hsa_piR_007654	.	-
chr11	8014450	8014476	hsa_piR_019561-2	.	-
chr11	8016626	8016652	hsa_piR_010940-1	.	+
chr11	8111643	8111668	hsa_piR_000103	.	+
chr11	8118230	8118256	hsa_piR_001936	.	-
chr11	8119085	8119112	hsa_piR_009935	.	-
chr11	8119633	8119660	hsa_piR_013273	.	-
chr11	8124604	8124631	hsa_piR_008510	.	+
chr11	8124867	8124893	hsa_piR_006385	.	+
chr11	8125371	8125398	hsa_piR_008325	.	+
chr11	8125430	8125458	hsa_piR_011458	.	-
chr11	8125730	8125755	hsa_piR_005258	.	+
chr11	8126756	8126783	hsa_piR_004627	.	-
chr11	8126970	8126999	hsa_piR_002848	.	-
chr11	8638420	8638450	hsa_piR_007807	.	-
chr11	8639386	8639415	hsa_piR_004571	.	-
chr11	8705773	8705903	ACA3,"hsa_piR_001205"	.	+
chr11	8706275	8706300	hsa_piR_022436-1	.	+
chr11	8706985	8707116	ACA3-2	.	+
chr11	8769843	8769869	hsa_piR_018713	.	-
chr11	9111897	9111918	hsa-miR-5691	.	-
chr11	9450312	9450501	ACA23	.	+
chr11	9682208	9682234	hsa_piR_018596-9	.	+
chr11	9777298	9777323	hsa_piR_004347	.	-
chr11	9801670	9801700	hsa_piR_017092	.	-
chr11	10346766	10346791	hsa_piR_021798	.	+
chr11	10529824	10529843	hsa-miR-4485	.	-
chr11	10530444	10530474	hsa_piR_020008-2	.	-
chr11	10530774	10530804	hsa_piR_009051-1	.	-
chr11	10530940	10530966	hsa_piR_019521-1	.	-
chr11	10531724	10531755	cluster_565	.	-
chr11	10819056	10819086	hsa_piR_001842	.	-
chr11	10823013	10823155	U97	.	-
chr11	11374351	11374377	hsa_piR_012983	.	-
chr11	11678208	11678225	hsa-miR-4299	.	-
chr11	11804738	11804759	hsa-miR-8070	.	-
chr11	12185239	12185258	hsa-miR-6124	.	+
chr11	12960645	12960670	hsa_piR_008978	.	-
chr11	12960703	12960728	hsa_piR_005275	.	+
chr11	12962680	12962706	hsa_piR_012439	.	+
chr11	12962809	12962839	hsa_piR_020176	.	-
chr11	13500698	13500725	hsa_piR_021646	.	+
chr11	13590153	13590179	hsa_piR_008257	.	+
chr11	13631299	13631327	hsa_piR_000006	.	+
chr11	15622026	15622052	hsa_piR_015345	.	+
chr11	15991101	15991120	hsa-miR-6073	.	-
chr11	16635307	16635334	hsa_piR_012777	.	+
chr11	17096199	17096291	U14B	.	-
chr11	17097324	17097415	U14A	.	-
chr11	17250346	17250375	hsa_piR_009493-7	.	+
chr11	18283569	18283598	hsa_piR_000049-3	.	+
chr11	18409343	18409364	hsa-miR-3159	.	+
chr11	18722588	18722615	hsa_piR_011158	.	+
chr11	19596861	19596877	hsa-miR-4486	.	+
chr11	19781559	19781579	hsa-miR-4694-3p	.	-
chr11	19781599	19781620	hsa-miR-4694-5p	.	-
chr11	20140789	20140814	hsa_piR_016904	.	+
chr11	23440706	23440726	hsa-miR-8054	.	-
chr11	26964240	26964265	hsa_piR_017010	.	-
chr11	26998454	26998480	hsa_piR_007030	.	-
chr11	27147801	27147826	hsa_piR_011933	.	+
chr11	27536562	27536584	hsa-miR-8087	.	-
chr11	27910992	27911018	hsa_piR_007825-1	.	-
chr11	28078377	28078397	hsa-miR-610	.	+
chr11	28499064	28499085	hsa-miR-8068	.	-
chr11	30135119	30135144	hsa_piR_021470	.	-
chr11	32026023	32026053	hsa_piR_020959	.	-
chr11	32923024	32923050	hsa_piR_011450	.	+
chr11	33098583	33098609	hsa_piR_020973	.	+
chr11	33824558	33824584	hsa_piR_011852	.	+
chr11	34137391	34137421	hsa_piR_000536	.	+
chr11	34223157	34223182	hsa_piR_006447	.	-
chr11	34813398	34813426	hsa_piR_003895	.	-
chr11	34963398	34963419	hsa-miR-1343-5p	.	+
chr11	34963435	34963456	hsa-miR-1343-3p	.	+
chr11	35837887	35837914	hsa_piR_002940	.	+
chr11	35845735	35845761	hsa_piR_010842	.	+
chr11	36031731	36031753	hsa-miR-3973	.	+
chr11	36155954	36155981	hsa_piR_016839	.	+
chr11	36215019	36215046	hsa_piR_011376	.	+
chr11	39183108	39183136	hsa_piR_015047	.	-
chr11	41965218	41965245	hsa_piR_000029	.	-
chr11	42136927	42136953	hsa_piR_015721	.	+
chr11	43581225	43581244	hsa-miR-670-5p	.	+
chr11	43581264	43581284	hsa-miR-670-3p	.	+
chr11	43602958	43602978	hsa-miR-129-5p	.	+
chr11	43603000	43603021	hsa-miR-129-2-3p	.	+
chr11	43755509	43755535	hsa_piR_012607	.	-
chr11	44308179	44308206	hsa_piR_012371	.	-
[truncated: 14,760 more rows]
